# Supplementary material for: Sitravatinib in combination with nivolumab plus ipilimumab in patients with advanced clear cell renal cell carcinoma: a phase 1 trial
Source: Nat Commun. 2025 Jan 10;16:578. doi: 10.1038/s41467-024-55642-8 (PMC11724043; doi:10.1038/s41467-024-55642-8)
Supplement: Supplementary file 4 — Data file 1 [file 41467_2024_55642_MOESM4_ESM.xlsx]

## Sheet: Sheet1
Treatment-related adverse events in patients enrolled in cohort 1 (n = 7).
Preferred term [n%]	Grade 1	Grade 2	Grade 3	Grade 4	Grade 5	Total
Number of patients reporting at least one treatment-related adverse event	0	1 (14.3)	6 (85.7)	0	1 (14.3)	7 (100)
Alanine aminotransferase increased	6 (85.7)	1 (14.3)	0	0	0	7 (100)
Lipase increased	2 (28.6)	3 (42.9)	1 (14.3)	0	0	6 (85.7)
Diarrhoea	3 (42.9)	0	3 (42.9)	0	0	6 (85.7)
Rash maculo-papular	3 (42.9)	2 (28.6)	1 (14.3)	0	0	6 (85.7)
Pruritus	4 (57.1)	1 (14.3)	0	0	0	5 (71.4)
Fatigue	2 (28.6)	2 (28.6)	1 (14.3)	0	0	5 (71.4)
Amylase increased	2 (28.6)	2 (28.6)	0	0	0	4 (57.1)
Aspartate aminotransferase increased	4 (57.1)	0	0	0	0	4 (57.1)
Proteinuria	3 (42.9)	1 (14.3)	0	0	0	4 (57.1)
Decreased appetite	4 (57.1)	0	0	0	0	4 (57.1)
Anaemia	3 (42.9)	0	1 (14.3)	0	0	4 (57.1)
Weight decreased	1 (14.3)	1 (14.3)	1 (14.3)	0	0	3 (42.9)
Stomatitis	2 (28.6)	1 (14.3)	0	0	0	3 (42.9)
Hyperuricaemia	3 (42.9)	0	0	0	0	3 (42.9)
Palmar-plantar erythrodysaesthesia syndrome	3 (42.9)	0	0	0	0	3 (42.9)
Headache	3 (42.9)	0	0	0	0	3 (42.9)
Hypertension	0	0	3 (42.9)	0	0	3 (42.9)
Abdominal pain	1 (14.3)	1 (14.3)	0	0	0	2 (28.6)
Colitis	0	0	2 (28.6)	0	0	2 (28.6)
Constipation	2 (28.6)	0	0	0	0	2 (28.6)
Vomiting	2 (28.6)	0	0	0	0	2 (28.6)
Platelet count decreased	2 (28.6)	0	0	0	0	2 (28.6)
Hyponatraemia	1 (14.3)	1 (14.3)	0	0	0	2 (28.6)
Hypophosphataemia	1 (14.3)	1 (14.3)	0	0	0	2 (28.6)
Eosinophilia	2 (28.6)	0	0	0	0	2 (28.6)
Dysphonia	2 (28.6)	0	0	0	0	2 (28.6)
Hypothyroidism	0	2 (28.6)	0	0	0	2 (28.6)
Myositis	0	0	2 (28.6)	0	0	2 (28.6)
Abdominal distension	1 (14.3)	0	0	0	0	1 (14.3)
Eructation	1 (14.3)	0	0	0	0	1 (14.3)
Gastrooesophageal reflux disease	0	1 (14.3)	0	0	0	1 (14.3)
Haematochezia	1 (14.3)	0	0	0	0	1 (14.3)
Nausea	0	1 (14.3)	0	0	0	1 (14.3)
Blood creatinine increased	1 (14.3)	0	0	0	0	1 (14.3)
Blood lactate dehydrogenase increased	1 (14.3)	0	0	0	0	1 (14.3)
Blood thyroid stimulating hormone decreased	1 (14.3)	0	0	0	0	1 (14.3)
Blood thyroid stimulating hormone increased	1 (14.3)	0	0	0	0	1 (14.3)
Blood urea increased	1 (14.3)	0	0	0	0	1 (14.3)
Lymphocyte count decreased	1 (14.3)	0	0	0	0	1 (14.3)
Neutrophil count decreased	0	1 (14.3)	0	0	0	1 (14.3)
Troponin T increased	0	0	1 (14.3)	0	0	1 (14.3)
White blood cell count increased	1 (14.3)	0	0	0	0	1 (14.3)
Hypercalcaemia	1 (14.3)	0	0	0	0	1 (14.3)
Hyperphosphataemia	1 (14.3)	0	0	0	0	1 (14.3)
Hypocalcaemia	1 (14.3)	0	0	0	0	1 (14.3)
Hypokalaemia	1 (14.3)	0	0	0	0	1 (14.3)
Alopecia	1 (14.3)	0	0	0	0	1 (14.3)
Dry skin	1 (14.3)	0	0	0	0	1 (14.3)
Skin hyperpigmentation	1 (14.3)	0	0	0	0	1 (14.3)
Pyrexia	1 (14.3)	0	0	0	0	1 (14.3)
Dizziness	1 (14.3)	0	0	0	0	1 (14.3)
Dysgeusia	0	1 (14.3)	0	0	0	1 (14.3)
Paraesthesia	1 (14.3)	0	0	0	0	1 (14.3)
Subacute inflammatory demyelinating polyneuropathy	1 (14.3)	0	0	0	0	1 (14.3)
Tremor	1 (14.3)	0	0	0	0	1 (14.3)
Acute kidney injury	0	0	1 (14.3)	0	0	1 (14.3)
Nephritis	1 (14.3)	0	0	0	0	1 (14.3)
Cough	1 (14.3)	0	0	0	0	1 (14.3)
Pneumonitis	0	0	1 (14.3)	0	0	1 (14.3)
Pulmonary embolism	0	0	1 (14.3)	0	0	1 (14.3)
Deep vein thrombosis	1 (14.3)	0	0	0	0	1 (14.3)
Inappropriate antidiuretic hormone secretion	0	1 (14.3)	0	0	0	1 (14.3)
Thyroiditis acute	1 (14.3)	0	0	0	0	1 (14.3)
Arthralgia	0	1 (14.3)	0	0	0	1 (14.3)
Arthritis	0	0	1 (14.3)	0	0	1 (14.3)
Muscular weakness	0	1 (14.3)	0	0	0	1 (14.3)
Myalgia	0	1 (14.3)	0	0	0	1 (14.3)
Myocarditis	0	1 (14.3)	0	0	0	1 (14.3)
Tinnitus	1 (14.3)	0	0	0	0	1 (14.3)
Fall	1 (14.3)	0	0	0	0	1 (14.3)
Hepatitis acute	0	0	0	0	1 (14.3)	1 (14.3)
