# Supplementary material for: Sitravatinib in combination with nivolumab plus ipilimumab in patients with advanced clear cell renal cell carcinoma: a phase 1 trial
Source: Nat Commun. 2025 Jan 10;16:578. doi: 10.1038/s41467-024-55642-8 (PMC11724043; doi:10.1038/s41467-024-55642-8)
Supplement: Supplementary file 5 — Data file 2 [file 41467_2024_55642_MOESM5_ESM.xlsx]

## Sheet: Sheet1
Treatment-related adverse events in patients enrolled in cohort 2 (n = 3).
Preferred term [n%]	Grade 1		Grade 2		Grade 3
Number of patients reporting at least one treatment-related adverse event	0		3 (100)		0
Aspartate aminotransferase increased	3 (100)		0		0
Hypothyroidism	0		2 (66.7)		0
Alanine aminotransferase increased	1 (33.3)		1 (33.3)		0
Fatigue	2 (66.7)		0		0
Androgen deficiency	1 (33.3)		0		0
Thyroiditis	1 (33.3)		0		0
Amylase increased	0		1 (33.3)		0
Blood creatine increased	1 (33.3)		0		0
Blood creatinine increased	0		1 (33.3)		0
Lipase increased	1 (33.3)		0		0
Constipation	1 (33.3)		0		0
Diarrhoea	1 (33.3)		0		0
Nausea	0		1 (33.3)		0
Dysphonia	1 (33.3)		0		0
Oropharyngeal pain	1 (33.3)		0		0
Anaemia	1 (33.3)		0		0
Hyperkalaemia	0		1 (33.3)		0
Hyponatraemia	0		1 (33.3)		0
Nervous system disorders	1 (33.3)		0		0
Headache	1 (33.3)		0		0
Dry skin	1 (33.3)		0		0
Pruritus	1 (33.3)		0		0
Rash maculo-papular	1 (33.3)		0		0
