# Supplementary material for: Sitravatinib in combination with nivolumab plus ipilimumab in patients with advanced clear cell renal cell carcinoma: a phase 1 trial
Source: Nat Commun. 2025 Jan 10;16:578. doi: 10.1038/s41467-024-55642-8 (PMC11724043; doi:10.1038/s41467-024-55642-8)
Supplement: Supplementary file 6 — Data file 3 [file 41467_2024_55642_MOESM6_ESM.xlsx]

## Sheet: Sheet1
Treatment-related adverse events in patients enrolled in cohort 3 (n = 3).
Preferred term [n%]	Grade 1	Grade 2	Grade 3	Grade 4	Grade 5	Total
Number of patients reporting at least one treatment-related adverse event	0	1 (33.3)	2 (66.7)	0	0	3 (100)
Diarrhoea	1 (33.3)	2 (66.7)	0	0	0	3 (100)
Alanine aminotransferase increased	2 (66.7)	1 (33.3)	0	0	0	3 (100)
Aspartate aminotransferase increased	2 (66.7)	1 (33.3)	0	0	0	3 (100)
Proteinuria	2 (66.7)	0	1 (33.3)	0	0	3 (100)
Hypothyroidism	0	2 (66.7)	0	0	0	2 (66.7)
Stomatitis	2 (66.7)	0	0	0	0	2 (66.7)
Fatigue	2 (66.7)	0	0	0	0	2 (66.7)
Pyrexia	2 (66.7)	0	0	0	0	2 (66.7)
Amylase increased	2 (66.7)	0	0	0	0	2 (66.7)
Blood thyroid stimulating hormone increased	2 (66.7)	0	0	0	0	2 (66.7)
Lipase increased	1 (33.3)	1 (33.3)	0	0	0	2 (66.7)
Hyperthyroidism	1 (33.3)	0	0	0	0	1 (33.3)
Flatulence	1 (33.3)	0	0	0	0	1 (33.3)
Gastrooesophageal reflux disease	1 (33.3)	0	0	0	0	1 (33.3)
Nausea	0	1 (33.3)	0	0	0	1 (33.3)
Chills	1 (33.3)	0	0	0	0	1 (33.3)
Blood lactate dehydrogenase increased	1 (33.3)	0	0	0	0	1 (33.3)
Urine protein/creatinine ratio increased	0	1 (33.3)	0	0	0	1 (33.3)
White blood cell count decreased	1 (33.3)	0	0	0	0	1 (33.3)
Eosinophilia	1 (33.3)	0	0	0	0	1 (33.3)
Rash pustular	1 (33.3)	0	0	0	0	1 (33.3)
Hyperuricaemia	1 (33.3)	0	0	0	0	1 (33.3)
Arthralgia	1 (33.3)	0	0	0	0	1 (33.3)
Pneumonitis	0	0	1 (33.3)	0	0	1 (33.3)
Palmar-plantar erythrodysaesthesia syndrome	0	1 (33.3)	0	0	0	1 (33.3)
Hypertension	0	1 (33.3)	0	0	0	1 (33.3)
