# Supplementary material for: Sitravatinib in combination with nivolumab plus ipilimumab in patients with advanced clear cell renal cell carcinoma: a phase 1 trial
Source: Nat Commun. 2025 Jan 10;16:578. doi: 10.1038/s41467-024-55642-8 (PMC11724043; doi:10.1038/s41467-024-55642-8)
Supplement: Supplementary file 7 — Data file 4 [file 41467_2024_55642_MOESM7_ESM.xlsx]

## Sheet: Sheet1
Treatment-related adverse events in patients enrolled in cohort 4 (n = 9).
Preferred term [n%]	Grade 1	Grade 2	Grade 3	Grade 4	Grade 5	Total
Number of patients reporting at least one treatment-related adverse event	0	3 (33.3)	5 (55.6)	1 (11.1)	0	9 (100)
Diarrhoea	4 (44.4)	4 (44.4)	0	0	0	8 (88.9)
Alanine aminotransferase increased	6 (66.7)	1 (11.1)	1 (11.1)	0	0	8 (88.9)
Aspartate aminotransferase increased	6 (66.7)	0	1 (11.1)	0	0	7 (77.8)
Fatigue	1 (11.1)	5 (55.6)	1 (11.1)	0	0	7 (77.8)
Dysphonia	6 (66.7)	0	0	0	0	6 (66.7)
Blood thyroid stimulating hormone increased	6 (66.7)	0	0	0	0	6 (66.7)
Lipase increased	4 (44.4)	2 (22.2)	0	0	0	6 (66.7)
Decreased appetite	1 (11.1)	4 (44.4)	1 (11.1)	0	0	6 (66.7)
Dysgeusia	4 (44.4)	1 (11.1)	0	0	0	5 (55.6)
Hypertension	0	4 (44.4)	1 (11.1)	0	0	5 (55.6)
Stomatitis	1 (11.1)	3 (33.3)	0	0	0	4 (44.4)
Cough	4 (44.4)	0	0	0	0	4 (44.4)
Dyspnoea	1 (11.1)	3 (33.3)	0	0	0	4 (44.4)
Palmar-plantar erythrodysaesthesia syndrome	2 (22.2)	2 (22.2)	0	0	0	4 (44.4)
Amylase increased	2 (22.2)	2 (22.2)	0	0	0	4 (44.4)
Hyponatraemia	3 (33.3)	0	1 (11.1)	0	0	4 (44.4)
Hypothyroidism	0	4 (44.4)	0	0	0	4 (44.4)
Abdominal pain	1 (11.1)	2 (22.2)	0	0	0	3 (33.3)
Nausea	2 (22.2)	1 (11.1)	0	0	0	3 (33.3)
Dermatitis acneiform	3 (33.3)	0	0	0	0	3 (33.3)
Dry skin	3 (33.3)	0	0	0	0	3 (33.3)
Headache	2 (22.2)	0	1 (11.1)	0	0	3 (33.3)
Proteinuria	3 (33.3)	0	0	0	0	3 (33.3)
Blood alkaline phosphatase increased	2 (22.2)	0	0	0	0	2 (22.2)
Weight decreased	1 (11.1)	0	1 (11.1)	0	0	2 (22.2)
Pneumonitis	0	0	2 (22.2)	0	0	2 (22.2)
Constipation	2 (22.2)	0	0	0	0	2 (22.2)
Dry mouth	2 (22.2)	0	0	0	0	2 (22.2)
Hyperuricaemia	1 (11.1)	0	1 (11.1)	0	0	2 (22.2)
Hypomagnesaemia	2 (22.2)	0	0	0	0	2 (22.2)
Oedema peripheral	2 (22.2)	0	0	0	0	2 (22.2)
Pyrexia	2 (22.2)	0	0	0	0	2 (22.2)
Anaemia	1 (11.1)	1 (11.1)	0	0	0	2 (22.2)
Eosinophilia	2 (22.2)	0	0	0	0	2 (22.2)
Arthralgia	1 (11.1)	1 (11.1)	0	0	0	2 (22.2)
Insomnia	1 (11.1)	1 (11.1)	0	0	0	2 (22.2)
Dyspepsia	1 (11.1)	0	0	0	0	1 (11.1)
Epistaxis	1 (11.1)	0	0	0	0	1 (11.1)
Hypoxia	0	0	1 (11.1)	0	0	1 (11.1)
Pleural effusion	0	0	1 (11.1)	0	0	1 (11.1)
Nail discolouration	1 (11.1)	0	0	0	0	1 (11.1)
Pain of skin	1 (11.1)	0	0	0	0	1 (11.1)
Pruritus	1 (11.1)	0	0	0	0	1 (11.1)
Rash maculo-papular	1 (11.1)	0	0	0	0	1 (11.1)
Skin exfoliation	0	1 (11.1)	0	0	0	1 (11.1)
Urticaria	0	1 (11.1)	0	0	0	1 (11.1)
Activated partial thromboplastin time prolonged	1 (11.1)	0	0	0	0	1 (11.1)
Blood creatinine increased	1 (11.1)	0	0	0	0	1 (11.1)
Blood lactate dehydrogenase increased	1 (11.1)	0	0	0	0	1 (11.1)
Neutrophil count decreased	0	0	0	1 (11.1)	0	1 (11.1)
Hyperkalaemia	1 (11.1)	0	0	0	0	1 (11.1)
Hypermagnesaemia	1 (11.1)	0	0	0	0	1 (11.1)
Hypoalbuminaemia	0	1 (11.1)	0	0	0	1 (11.1)
Hypoglycaemia	1 (11.1)	0	0	0	0	1 (11.1)
Hypophosphataemia	1 (11.1)	0	0	0	0	1 (11.1)
Asthenia	1 (11.1)	0	0	0	0	1 (11.1)
Chills	1 (11.1)	0	0	0	0	1 (11.1)
Gait disturbance	0	1 (11.1)	0	0	0	1 (11.1)
Febrile neutropenia	0	0	0	1 (11.1)	0	1 (11.1)
Back pain	1 (11.1)	0	0	0	0	1 (11.1)
Muscular weakness	0	0	1 (11.1)	0	0	1 (11.1)
Myositis	0	0	1 (11.1)	0	0	1 (11.1)
Aortic injury	0	0	1 (11.1)	0	0	1 (11.1)
Infusion related reaction	0	1 (11.1)	0	0	0	1 (11.1)
Hepatitis	0	0	1 (11.1)	0	0	1 (11.1)
Urinary tract infection	0	0	1 (11.1)	0	0	1 (11.1)
