# Supplementary material for: Sitravatinib in combination with nivolumab plus ipilimumab in patients with advanced clear cell renal cell carcinoma: a phase 1 trial
Source: Nat Commun. 2025 Jan 10;16:578. doi: 10.1038/s41467-024-55642-8 (PMC11724043; doi:10.1038/s41467-024-55642-8)
Supplement: Supplementary file 8 — Data file 5 [file 41467_2024_55642_MOESM8_ESM.xlsx]

## Sheet: Sheet1
Treatment-related adverse events in patients enrolled in all cohorts (n = 22).
Preferred term [n%]	Grade 1	Grade 2	Grade 3	Grade 4	Grade 5	Total
Number of patients reporting at least one treatment-related adverse event	0	8 (36.4)	12	1 (4.5)	1 (4.5)	22 (100)
			-54.5
Alanine aminotransferase increased	15 (68.2)	4 (18.2)	1 (4.5)	0	0	20 (90.9)
Diarrhoea	9 (40.9)	6 (27.3)	3 (13.6)	0	0	18 (81.8)
Aspartate aminotransferase increased	15 (68.2)	1 (4.5)	1 (4.5)	0	0	17 (77.3)
Fatigue	7 (31.8)	7 (31.8)	2 (9.1)	0	0	16 (72.7)
Lipase increased	8 (36.4)	6 (27.3)	1 (4.5)	0	0	15 (68.2)
Amylase increased	6 (27.3)	5 (22.7)	0	0	0	11 (50.0)
Proteinuria	8 (36.4)	1 (4.5)	1 (4.5)	0	0	10 (45.5)
Hypothyroidism	0	10 (45.5)	0	0	0	10 (45.5)
Decreased appetite	5 (22.7)	4 (18.2)	1 (4.5)	0	0	10 (45.5)
Blood thyroid stimulating hormone increased	9 (40.9)	0	0	0	0	9 (40.9)
Stomatitis	5 (22.7)	4 (18.2)	0	0	0	9 (40.9)
Dysphonia	9 (40.9)	0	0	0	0	9 (40.9)
Hypertension	0	5 (22.7)	4 (18.2)	0	0	9 (40.9)
Palmar-plantar erythrodysaesthesia syndrome	5 (22.7)	3 (13.6)	0	0	0	8 (36.4)
Rash maculo-papular	5 (22.7)	2 (9.1)	1 (4.5)	0	0	8 (36.4)
Pruritus	6 (27.3)	1 (4.5)	0	0	0	7 (31.8)
Hyponatraemia	4 (18.2)	2 (9.1)	1 (4.5)	0	0	7 (31.8)
Headache	6 (27.3)	0	1 (4.5)	0	0	7 (31.8)
Anaemia	5 (22.7)	1 (4.5)	1 (4.5)	0	0	7 (31.8)
Dysgeusia	4 (18.2)	2 (9.1)	0	0	0	6 (27.3)
Nausea	2 (9.1)	4 (18.2)	0	0	0	6 (27.3)
Hyperuricaemia	5 (22.7)	0	1 (4.5)	0	0	6 (27.3)
Abdominal pain	2 (9.1)	3 (13.6)	0	0	0	5 (22.7)
Constipation	5 (22.7)	0	0	0	0	5 (22.7)
Weight decreased	2 (9.1)	1 (4.5)	2 (9.1)	0	0	5 (22.7)
Dry skin	5 (22.7)	0	0	0	0	5 (22.7)
Cough	5 (22.7)	0	0	0	0	5 (22.7)
Pyrexia	5 (22.7)	0	0	0	0	5 (22.7)
Eosinophilia	5 (22.7)	0	0	0	0	5 (22.7)
Dyspnoea	1 (4.5)	3 (13.6)	0	0	0	4 (18.2)
Pneumonitis	0	0	4 (18.2)	0	0	4 (18.2)
Arthralgia	2 (9.1)	2 (9.1)	0	0	0	4 (18.2)
Blood creatinine increased	2 (9.1)	1 (4.5)	0	0	0	3 (13.6)
Blood lactate dehydrogenase increased	3 (13.6)	0	0	0	0	3 (13.6)
Dermatitis acneiform	3 (13.6)	0	0	0	0	3 (13.6)
Hypophosphataemia	2 (9.1)	1 (4.5)	0	0	0	3 (13.6)
Myositis	0	0	3 (13.6)	0	0	3 (13.6)
Colitis	0	0	2 (9.1)	0	0	2 (9.1)
Dry mouth	2 (9.1)	0	0	0	0	2 (9.1)
Gastrooesophageal reflux disease	1 (4.5)	1 (4.5)	0	0	0	2 (9.1)
Vomiting	2 (9.1)	0	0	0	0	2 (9.1)
Blood alkaline phosphatase increased	2 (9.1)	0	0	0	0	2 (9.1)
Neutrophil count decreased	0	1 (4.5)	0	1 (4.5)	0	2 (9.1)
Platelet count decreased	2 (9.1)	0	0	0	0	2 (9.1)
Chills	2 (9.1)	0	0	0	0	2 (9.1)
Oedema peripheral	2 (9.1)	0	0	0	0	2 (9.1)
Hyperkalaemia	1 (4.5)	1 (4.5)	0	0	0	2 (9.1)
Hypomagnesaemia	2 (9.1)	0	0	0	0	2 (9.1)
Insomnia	1 (4.5)	1 (4.5)	0	0	0	2 (9.1)
Muscular weakness	0	1 (4.5)	1 (4.5)	0	0	2 (9.1)
Abdominal distension	1 (4.5)	0	0	0	0	1 (4.5)
Dyspepsia	1 (4.5)	0	0	0	0	1 (4.5)
Eructation	1 (4.5)	0	0	0	0	1 (4.5)
Flatulence	1 (4.5)	0	0	0	0	1 (4.5)
Haematochezia	1 (4.5)	0	0	0	0	1 (4.5)
Activated partial thromboplastin time prolonged	1 (4.5)	0	0	0	0	1 (4.5)
Blood creatine increased	1 (4.5)	0	0	0	0	1 (4.5)
Blood thyroid stimulating hormone decreased	1 (4.5)	0	0	0	0	1 (4.5)
Blood urea increased	1 (4.5)	0	0	0	0	1 (4.5)
Lymphocyte count decreased	1 (4.5)	0	0	0	0	1 (4.5)
Troponin T increased	0	0	1 (4.5)	0	0	1 (4.5)
Urine protein/creatinine ratio increased	0	1 (4.5)	0	0	0	1 (4.5)
White blood cell count decreased	1 (4.5)	0	0	0	0	1 (4.5)
White blood cell count increased	1 (4.5)	0	0	0	0	1 (4.5)
Alopecia	1 (4.5)	0	0	0	0	1 (4.5)
Nail discolouration	1 (4.5)	0	0	0	0	1 (4.5)
Pain of skin	1 (4.5)	0	0	0	0	1 (4.5)
Skin exfoliation	0	1 (4.5)	0	0	0	1 (4.5)
Skin hyperpigmentation	1 (4.5)	0	0	0	0	1 (4.5)
Urticaria	0	1 (4.5)	0	0	0	1 (4.5)
Asthenia	1 (4.5)	0	0	0	0	1 (4.5)
Gait disturbance	0	1 (4.5)	0	0	0	1 (4.5)
Hypercalcaemia	1 (4.5)	0	0	0	0	1 (4.5)
Hypermagnesaemia	1 (4.5)	0	0	0	0	1 (4.5)
Hyperphosphataemia	1 (4.5)	0	0	0	0	1 (4.5)
Hypoalbuminaemia	0	1 (4.5)	0	0	0	1 (4.5)
Hypocalcaemia	1 (4.5)	0	0	0	0	1 (4.5)
Hypoglycaemia	1 (4.5)	0	0	0	0	1 (4.5)
Hypokalaemia	1 (4.5)	0	0	0	0	1 (4.5)
Epistaxis	1 (4.5)	0	0	0	0	1 (4.5)
Hypoxia	0	0	1 (4.5)	0	0	1 (4.5)
Oropharyngeal pain	1 (4.5)	0	0	0	0	1 (4.5)
Pleural effusion	0	0	1 (4.5)	0	0	1 (4.5)
Pulmonary embolism	0	0	1 (4.5)	0	0	1 (4.5)
Dizziness	1 (4.5)	0	0	0	0	1 (4.5)
Paraesthesia	1 (4.5)	0	0	0	0	1 (4.5)
Subacute inflammatory demyelinating polyneuropathy	1 (4.5)	0	0	0	0	1 (4.5)
Tremor	1 (4.5)	0	0	0	0	1 (4.5)
Androgen deficiency	1 (4.5)	0	0	0	0	1 (4.5)
Hyperthyroidism	1 (4.5)	0	0	0	0	1 (4.5)
Inappropriate antidiuretic hormone secretion	0	1 (4.5)	0	0	0	1 (4.5)
Thyroiditis	1 (4.5)	0	0	0	0	1 (4.5)
Thyroiditis acute	1 (4.5)	0	0	0	0	1 (4.5)
Febrile neutropenia	0	0	0	1 (4.5)	0	1 (4.5)
Acute kidney injury	0	0	1 (4.5)	0	0	1 (4.5)
Nephritis	1 (4.5)	0	0	0	0	1 (4.5)
Deep vein thrombosis	1 (4.5)	0	0	0	0	1 (4.5)
Arthritis	0	0	1 (4.5)	0	0	1 (4.5)
Back pain	1 (4.5)	0	0	0	0	1 (4.5)
Myalgia	0	1 (4.5)	0	0	0	1 (4.5)
Aortic injury	0	0	1 (4.5)	0	0	1 (4.5)
Fall	1 (4.5)	0	0	0	0	1 (4.5)
Infusion related reaction	0	1 (4.5)	0	0	0	1 (4.5)
Rash pustular	1 (4.5)	0	0	0	0	1 (4.5)
Urinary tract infection	0	0	1 (4.5)	0	0	1 (4.5)
Myocarditis	0	1 (4.5)	0	0	0	1 (4.5)
Tinnitus	1 (4.5)	0	0	0	0	1 (4.5)
Hepatitis	0	0	1 (4.5)	0	0	1 (4.5)
Hepatitis acute	0	0	0	0	1 (4.5)	1 (4.5)
