# Supplementary material for: Sitravatinib in combination with nivolumab plus ipilimumab in patients with advanced clear cell renal cell carcinoma: a phase 1 trial
Source: Nat Commun. 2025 Jan 10;16:578. doi: 10.1038/s41467-024-55642-8 (PMC11724043; doi:10.1038/s41467-024-55642-8)
Supplement: Supplementary file 9 — Data file 6 [file 41467_2024_55642_MOESM9_ESM.xlsx]

## Sheet: Sheet1
Sitravatinib-related adverse events in patients enrolled in all cohorts (n = 22).
Preferred term [n (%)]	Grade 1	Grade 2	Grade 3	Grade 4	Grade 5	Total
Number of patients reporting at least one sitravatinib-related adverse event	1 (4.5)	10 (45.5)	10 (45.5)	1 (4.5)	0 (0.0)	22 (100.0)
Alanine aminotransferase increased	13 (59.1)	4 (18.2)	1 (4.5)	0 (0.0)	0 (0.0)	18 (81.8)
Diarrhoea	9 (40.9)	7 (31.8)	2 (9.1)	0 (0.0)	0 (0.0)	18 (81.8)
Aspartate aminotransferase increased	14 (63.6)	2 (9.1)	0 (0.0)	0 (0.0)	0 (0.0)	16 (72.7)
Fatigue	7 (31.8)	7 (31.8)	2 (9.1)	0 (0.0)	0 (0.0)	16 (72.7)
Lipase increased	8 (36.4)	6 (27.3)	1 (4.5)	0 (0.0)	0 (0.0)	15 (68.2)
Amylase increased	6 (27.3)	5 (22.7)	0 (0.0)	0 (0.0)	0 (0.0)	11 (50.0)
Decreased appetite	5 (22.7)	4 (18.2)	1 (4.5)	0 (0.0)	0 (0.0)	10 (45.5)
Proteinuria	8 (36.4)	1 (4.5)	1 (4.5)	0 (0.0)	0 (0.0)	10 (45.5)
Blood thyroid stimulating hormone increased	9 (40.9)	0 (0.0)	0 (0.0)	0 (0.0)	0 (0.0)	9 (40.9)
Dysphonia	9 (40.9)	0 (0.0)	0 (0.0)	0 (0.0)	0 (0.0)	9 (40.9)
Hypertension	0 (0.0)	5 (22.7)	4 (18.2)	0 (0.0)	0 (0.0)	9 (40.9)
Palmar-plantar erythrodysaesthesia syndrome	5 (22.7)	3 (13.6)	0 (0.0)	0 (0.0)	0 (0.0)	8 (36.4)
Stomatitis	5 (22.7)	3 (13.6)	0 (0.0)	0 (0.0)	0 (0.0)	8 (36.4)
Anaemia	5 (22.7)	1 (4.5)	1 (4.5)	0 (0.0)	0 (0.0)	7 (31.8)
Hyponatraemia	4 (18.2)	2 (9.1)	1 (4.5)	0 (0.0)	0 (0.0)	7 (31.8)
Rash maculo-papular	5 (22.7)	2 (9.1)	0 (0.0)	0 (0.0)	0 (0.0)	7 (31.8)
Dysgeusia	4 (18.2)	2 (9.1)	0 (0.0)	0 (0.0)	0 (0.0)	6 (27.3)
Hyperuricaemia	5 (22.7)	0 (0.0)	1 (4.5)	0 (0.0)	0 (0.0)	6 (27.3)
Hypothyroidism	0 (0.0)	6 (27.3)	0 (0.0)	0 (0.0)	0 (0.0)	6 (27.3)
Abdominal pain	2 (9.1)	3 (13.6)	0 (0.0)	0 (0.0)	0 (0.0)	5 (22.7)
Eosinophilia	5 (22.7)	0 (0.0)	0 (0.0)	0 (0.0)	0 (0.0)	5 (22.7)
Headache	4 (18.2)	0 (0.0)	1 (4.5)	0 (0.0)	0 (0.0)	5 (22.7)
Nausea	2 (9.1)	3 (13.6)	0 (0.0)	0 (0.0)	0 (0.0)	5 (22.7)
Pruritus	5 (22.7)	0 (0.0)	0 (0.0)	0 (0.0)	0 (0.0)	5 (22.7)
Weight decreased	2 (9.1)	1 (4.5)	2 (9.1)	0 (0.0)	0 (0.0)	5 (22.7)
Arthralgia	2 (9.1)	2 (9.1)	0 (0.0)	0 (0.0)	0 (0.0)	4 (18.2)
Dry skin	4 (18.2)	0 (0.0)	0 (0.0)	0 (0.0)	0 (0.0)	4 (18.2)
Blood lactate dehydrogenase increased	3 (13.6)	0 (0.0)	0 (0.0)	0 (0.0)	0 (0.0)	3 (13.6)
Dyspnoea	0 (0.0)	3 (13.6)	0 (0.0)	0 (0.0)	0 (0.0)	3 (13.6)
Hypophosphataemia	2 (9.1)	1 (4.5)	0 (0.0)	0 (0.0)	0 (0.0)	3 (13.6)
Blood alkaline phosphatase increased	2 (9.1)	0 (0.0)	0 (0.0)	0 (0.0)	0 (0.0)	2 (9.1)
Constipation	2 (9.1)	0 (0.0)	0 (0.0)	0 (0.0)	0 (0.0)	2 (9.1)
Cough	2 (9.1)	0 (0.0)	0 (0.0)	0 (0.0)	0 (0.0)	2 (9.1)
Dermatitis acneiform	2 (9.1)	0 (0.0)	0 (0.0)	0 (0.0)	0 (0.0)	2 (9.1)
Dry mouth	2 (9.1)	0 (0.0)	0 (0.0)	0 (0.0)	0 (0.0)	2 (9.1)
Gastrooesophageal reflux disease	1 (4.5)	1 (4.5)	0 (0.0)	0 (0.0)	0 (0.0)	2 (9.1)
Hyperkalaemia	1 (4.5)	1 (4.5)	0 (0.0)	0 (0.0)	0 (0.0)	2 (9.1)
Hypomagnesaemia	2 (9.1)	0 (0.0)	0 (0.0)	0 (0.0)	0 (0.0)	2 (9.1)
Insomnia	1 (4.5)	1 (4.5)	0 (0.0)	0 (0.0)	0 (0.0)	2 (9.1)
Neutrophil count decreased	0 (0.0)	1 (4.5)	0 (0.0)	1 (4.5)	0 (0.0)	2 (9.1)
Oedema peripheral	2 (9.1)	0 (0.0)	0 (0.0)	0 (0.0)	0 (0.0)	2 (9.1)
Platelet count decreased	2 (9.1)	0 (0.0)	0 (0.0)	0 (0.0)	0 (0.0)	2 (9.1)
Pyrexia	2 (9.1)	0 (0.0)	0 (0.0)	0 (0.0)	0 (0.0)	2 (9.1)
Vomiting	2 (9.1)	0 (0.0)	0 (0.0)	0 (0.0)	0 (0.0)	2 (9.1)
Abdominal distension	1 (4.5)	0 (0.0)	0 (0.0)	0 (0.0)	0 (0.0)	1 (4.5)
Activated partial thromboplastin time prolonged	1 (4.5)	0 (0.0)	0 (0.0)	0 (0.0)	0 (0.0)	1 (4.5)
Aortic injury	0 (0.0)	0 (0.0)	1 (4.5)	0 (0.0)	0 (0.0)	1 (4.5)
Back pain	1 (4.5)	0 (0.0)	0 (0.0)	0 (0.0)	0 (0.0)	1 (4.5)
Blood creatinine increased	1 (4.5)	0 (0.0)	0 (0.0)	0 (0.0)	0 (0.0)	1 (4.5)
Blood thyroid stimulating hormone decreased	1 (4.5)	0 (0.0)	0 (0.0)	0 (0.0)	0 (0.0)	1 (4.5)
Blood urea increased	1 (4.5)	0 (0.0)	0 (0.0)	0 (0.0)	0 (0.0)	1 (4.5)
Chills	1 (4.5)	0 (0.0)	0 (0.0)	0 (0.0)	0 (0.0)	1 (4.5)
Deep vein thrombosis	1 (4.5)	0 (0.0)	0 (0.0)	0 (0.0)	0 (0.0)	1 (4.5)
Dizziness	1 (4.5)	0 (0.0)	0 (0.0)	0 (0.0)	0 (0.0)	1 (4.5)
Dyspepsia	1 (4.5)	0 (0.0)	0 (0.0)	0 (0.0)	0 (0.0)	1 (4.5)
Epistaxis	1 (4.5)	0 (0.0)	0 (0.0)	0 (0.0)	0 (0.0)	1 (4.5)
Eructation	1 (4.5)	0 (0.0)	0 (0.0)	0 (0.0)	0 (0.0)	1 (4.5)
Fall	1 (4.5)	0 (0.0)	0 (0.0)	0 (0.0)	0 (0.0)	1 (4.5)
Febrile neutropenia	0 (0.0)	0 (0.0)	0 (0.0)	1 (4.5)	0 (0.0)	1 (4.5)
Flatulence	1 (4.5)	0 (0.0)	0 (0.0)	0 (0.0)	0 (0.0)	1 (4.5)
Hepatitis	0 (0.0)	0 (0.0)	1 (4.5)	0 (0.0)	0 (0.0)	1 (4.5)
Hypercalcaemia	1 (4.5)	0 (0.0)	0 (0.0)	0 (0.0)	0 (0.0)	1 (4.5)
Hypermagnesaemia	1 (4.5)	0 (0.0)	0 (0.0)	0 (0.0)	0 (0.0)	1 (4.5)
Hyperphosphataemia	1 (4.5)	0 (0.0)	0 (0.0)	0 (0.0)	0 (0.0)	1 (4.5)
Hypoalbuminaemia	0 (0.0)	1 (4.5)	0 (0.0)	0 (0.0)	0 (0.0)	1 (4.5)
Hypocalcaemia	1 (4.5)	0 (0.0)	0 (0.0)	0 (0.0)	0 (0.0)	1 (4.5)
Hypoglycaemia	1 (4.5)	0 (0.0)	0 (0.0)	0 (0.0)	0 (0.0)	1 (4.5)
Hypokalaemia	1 (4.5)	0 (0.0)	0 (0.0)	0 (0.0)	0 (0.0)	1 (4.5)
Lymphocyte count decreased	1 (4.5)	0 (0.0)	0 (0.0)	0 (0.0)	0 (0.0)	1 (4.5)
Myositis	1 (4.5)	0 (0.0)	0 (0.0)	0 (0.0)	0 (0.0)	1 (4.5)
Nail discolouration	1 (4.5)	0 (0.0)	0 (0.0)	0 (0.0)	0 (0.0)	1 (4.5)
Pain of skin	1 (4.5)	0 (0.0)	0 (0.0)	0 (0.0)	0 (0.0)	1 (4.5)
Pleural effusion	0 (0.0)	0 (0.0)	1 (4.5)	0 (0.0)	0 (0.0)	1 (4.5)
Pneumonitis	0 (0.0)	0 (0.0)	1 (4.5)	0 (0.0)	0 (0.0)	1 (4.5)
Pulmonary embolism	0 (0.0)	0 (0.0)	1 (4.5)	0 (0.0)	0 (0.0)	1 (4.5)
Rash pustular	1 (4.5)	0 (0.0)	0 (0.0)	0 (0.0)	0 (0.0)	1 (4.5)
Tinnitus	1 (4.5)	0 (0.0)	0 (0.0)	0 (0.0)	0 (0.0)	1 (4.5)
Tremor	1 (4.5)	0 (0.0)	0 (0.0)	0 (0.0)	0 (0.0)	1 (4.5)
Urinary tract infection	0 (0.0)	0 (0.0)	1 (4.5)	0 (0.0)	0 (0.0)	1 (4.5)
Urine protein/creatinine ratio increased	0 (0.0)	1 (4.5)	0 (0.0)	0 (0.0)	0 (0.0)	1 (4.5)
Urticaria	0 (0.0)	1 (4.5)	0 (0.0)	0 (0.0)	0 (0.0)	1 (4.5)
White blood cell count decreased	1 (4.5)	0 (0.0)	0 (0.0)	0 (0.0)	0 (0.0)	1 (4.5)
White blood cell count increased	1 (4.5)	0 (0.0)	0 (0.0)	0 (0.0)	0 (0.0)	1 (4.5)
