# Supplementary material for: Sitravatinib in combination with nivolumab plus ipilimumab in patients with advanced clear cell renal cell carcinoma: a phase 1 trial
Source: Nat Commun. 2025 Jan 10;16:578. doi: 10.1038/s41467-024-55642-8 (PMC11724043; doi:10.1038/s41467-024-55642-8)
Supplement: Supplementary file 10 — Data file 7 [file 41467_2024_55642_MOESM10_ESM.xlsx]

## Sheet: Sheet1
Nivolumab/ipilimumab-related adverse events in patients enrolled in all cohorts (n = 22).
Preferred term [n (%)]	Grade 1	Grade 2	Grade 3	Grade 4	Grade 5	Total
Number of patients reporting at least one nivolumab/ipilimumab-related adverse event	0 (0.0)	10 (45.5)	11 (50.0)	0 (0.0)	1 (4.5)	22 (100.0)
Alanine aminotransferase increased	14 (63.6)	3 (13.6)	1 (4.5)	0 (0.0)	0 (0.0)	18 (81.8)
Fatigue	7 (31.8)	5 (22.7)	2 (9.1)	0 (0.0)	0 (0.0)	14 (63.6)
Lipase increased	9 (40.9)	3 (13.6)	1 (4.5)	0 (0.0)	0 (0.0)	13 (59.1)
Aspartate aminotransferase increased	10 (45.5)	1 (4.5)	1 (4.5)	0 (0.0)	0 (0.0)	12 (54.5)
Amylase increased	5 (22.7)	5 (22.7)	0 (0.0)	0 (0.0)	0 (0.0)	10 (45.5)
Hypothyroidism	0 (0.0)	8 (36.4)	0 (0.0)	0 (0.0)	0 (0.0)	8 (36.4)
Blood thyroid stimulating hormone increased	7 (31.8)	0 (0.0)	0 (0.0)	0 (0.0)	0 (0.0)	7 (31.8)
Diarrhoea	5 (22.7)	1 (4.5)	2 (9.1)	0 (0.0)	0 (0.0)	8 (36.4)
Decreased appetite	1 (4.5)	4 (18.2)	1 (4.5)	0 (0.0)	0 (0.0)	6 (27.3)
Rash maculo-papular	3 (13.6)	2 (9.1)	1 (4.5)	0 (0.0)	0 (0.0)	6 (27.3)
Pruritus	5 (22.7)	1 (4.5)	0 (0.0)	0 (0.0)	0 (0.0)	6 (27.3)
Constipation	5 (22.7)	0 (0.0)	0 (0.0)	0 (0.0)	0 (0.0)	5 (22.7)
Cough	5 (22.7)	0 (0.0)	0 (0.0)	0 (0.0)	0 (0.0)	5 (22.7)
Headache	4 (18.2)	0 (0.0)	1 (4.5)	0 (0.0)	0 (0.0)	5 (22.7)
Hyponatraemia	3 (13.6)	1 (4.5)	1 (4.5)	0 (0.0)	0 (0.0)	5 (22.7)
Arthralgia	2 (9.1)	2 (9.1)	0 (0.0)	0 (0.0)	0 (0.0)	4 (18.2)
Pneumonitis	0 (0.0)	0 (0.0)	4 (18.2)	0 (0.0)	0 (0.0)	4 (18.2)
Pyrexia	4 (18.2)	0 (0.0)	0 (0.0)	0 (0.0)	0 (0.0)	4 (18.2)
Anaemia	1 (4.5)	1 (4.5)	1 (4.5)	0 (0.0)	0 (0.0)	3 (13.6)
Blood creatinine increased	2 (9.1)	1 (4.5)	0 (0.0)	0 (0.0)	0 (0.0)	3 (13.6)
Dry skin	3 (13.6)	0 (0.0)	0 (0.0)	0 (0.0)	0 (0.0)	3 (13.6)
Dyspnoea	2 (9.1)	1 (4.5)	0 (0.0)	0 (0.0)	0 (0.0)	3 (13.6)
Hyperuricaemia	3 (13.6)	0 (0.0)	0 (0.0)	0 (0.0)	0 (0.0)	3 (13.6)
Myositis	0 (0.0)	0 (0.0)	3 (13.6)	0 (0.0)	0 (0.0)	3 (13.6)
Weight decreased	2 (9.1)	0 (0.0)	1 (4.5)	0 (0.0)	0 (0.0)	3 (13.6)
Abdominal pain	2 (9.1)	0 (0.0)	0 (0.0)	0 (0.0)	0 (0.0)	2 (9.1)
Blood alkaline phosphatase increased	2 (9.1)	0 (0.0)	0 (0.0)	0 (0.0)	0 (0.0)	2 (9.1)
Chills	2 (9.1)	0 (0.0)	0 (0.0)	0 (0.0)	0 (0.0)	2 (9.1)
Colitis	0 (0.0)	0 (0.0)	2 (9.1)	0 (0.0)	0 (0.0)	2 (9.1)
Dermatitis acneiform	2 (9.1)	0 (0.0)	0 (0.0)	0 (0.0)	0 (0.0)	2 (9.1)
Eosinophilia	2 (9.1)	0 (0.0)	0 (0.0)	0 (0.0)	0 (0.0)	2 (9.1)
Hyperkalaemia	1 (4.5)	1 (4.5)	0 (0.0)	0 (0.0)	0 (0.0)	2 (9.1)
Hypertension	0 (0.0)	1 (4.5)	1 (4.5)	0 (0.0)	0 (0.0)	2 (9.1)
Muscular weakness	0 (0.0)	2 (9.1)	0 (0.0)	0 (0.0)	0 (0.0)	2 (9.1)
Nausea	1 (4.5)	1 (4.5)	0 (0.0)	0 (0.0)	0 (0.0)	2 (9.1)
Acute kidney injury	0 (0.0)	0 (0.0)	1 (4.5)	0 (0.0)	0 (0.0)	1 (4.5)
Alopecia	1 (4.5)	0 (0.0)	0 (0.0)	0 (0.0)	0 (0.0)	1 (4.5)
Androgen deficiency	1 (4.5)	0 (0.0)	0 (0.0)	0 (0.0)	0 (0.0)	1 (4.5)
Arthritis	0 (0.0)	0 (0.0)	1 (4.5)	0 (0.0)	0 (0.0)	1 (4.5)
Asthenia	1 (4.5)	0 (0.0)	0 (0.0)	0 (0.0)	0 (0.0)	1 (4.5)
Back pain	1 (4.5)	0 (0.0)	0 (0.0)	0 (0.0)	0 (0.0)	1 (4.5)
Blood creatine increased	1 (4.5)	0 (0.0)	0 (0.0)	0 (0.0)	0 (0.0)	1 (4.5)
Dry mouth	1 (4.5)	0 (0.0)	0 (0.0)	0 (0.0)	0 (0.0)	1 (4.5)
Dysgeusia	1 (4.5)	0 (0.0)	0 (0.0)	0 (0.0)	0 (0.0)	1 (4.5)
Gait disturbance	0 (0.0)	1 (4.5)	0 (0.0)	0 (0.0)	0 (0.0)	1 (4.5)
Haematochezia	1 (4.5)	0 (0.0)	0 (0.0)	0 (0.0)	0 (0.0)	1 (4.5)
Hepatitis	0 (0.0)	0 (0.0)	1 (4.5)	0 (0.0)	0 (0.0)	1 (4.5)
Hepatitis acute	0 (0.0)	0 (0.0)	0 (0.0)	0 (0.0)	1 (4.5)	1 (4.5)
Hypermagnesaemia	1 (4.5)	0 (0.0)	0 (0.0)	0 (0.0)	0 (0.0)	1 (4.5)
Hyperthyroidism	1 (4.5)	0 (0.0)	0 (0.0)	0 (0.0)	0 (0.0)	1 (4.5)
Hypoglycaemia	1 (4.5)	0 (0.0)	0 (0.0)	0 (0.0)	0 (0.0)	1 (4.5)
Hypokalaemia	1 (4.5)	0 (0.0)	0 (0.0)	0 (0.0)	0 (0.0)	1 (4.5)
Hypomagnesaemia	1 (4.5)	0 (0.0)	0 (0.0)	0 (0.0)	0 (0.0)	1 (4.5)
Hypophosphataemia	1 (4.5)	0 (0.0)	0 (0.0)	0 (0.0)	0 (0.0)	1 (4.5)
Hypoxia	0 (0.0)	0 (0.0)	1 (4.5)	0 (0.0)	0 (0.0)	1 (4.5)
Inappropriate antidiuretic hormone secretion	0 (0.0)	1 (4.5)	0 (0.0)	0 (0.0)	0 (0.0)	1 (4.5)
Infusion related reaction	0 (0.0)	1 (4.5)	0 (0.0)	0 (0.0)	0 (0.0)	1 (4.5)
Myalgia	0 (0.0)	1 (4.5)	0 (0.0)	0 (0.0)	0 (0.0)	1 (4.5)
Myocarditis	0 (0.0)	1 (4.5)	0 (0.0)	0 (0.0)	0 (0.0)	1 (4.5)
Nail discolouration	1 (4.5)	0 (0.0)	0 (0.0)	0 (0.0)	0 (0.0)	1 (4.5)
Nephritis	1 (4.5)	0 (0.0)	0 (0.0)	0 (0.0)	0 (0.0)	1 (4.5)
Neutrophil count decreased	0 (0.0)	1 (4.5)	0 (0.0)	0 (0.0)	0 (0.0)	1 (4.5)
Oedema peripheral	1 (4.5)	0 (0.0)	0 (0.0)	0 (0.0)	0 (0.0)	1 (4.5)
Oropharyngeal pain	1 (4.5)	0 (0.0)	0 (0.0)	0 (0.0)	0 (0.0)	1 (4.5)
Paraesthesia	1 (4.5)	0 (0.0)	0 (0.0)	0 (0.0)	0 (0.0)	1 (4.5)
Platelet count decreased	1 (4.5)	0 (0.0)	0 (0.0)	0 (0.0)	0 (0.0)	1 (4.5)
Pulmonary embolism	0 (0.0)	0 (0.0)	1 (4.5)	0 (0.0)	0 (0.0)	1 (4.5)
Skin exfoliation	0 (0.0)	1 (4.5)	0 (0.0)	0 (0.0)	0 (0.0)	1 (4.5)
Skin hyperpigmentation	1 (4.5)	0 (0.0)	0 (0.0)	0 (0.0)	0 (0.0)	1 (4.5)
Subacute inflammatory demyelinating polyneuropathy	1 (4.5)	0 (0.0)	0 (0.0)	0 (0.0)	0 (0.0)	1 (4.5)
Thyroiditis	1 (4.5)	0 (0.0)	0 (0.0)	0 (0.0)	0 (0.0)	1 (4.5)
Thyroiditis acute	1 (4.5)	0 (0.0)	0 (0.0)	0 (0.0)	0 (0.0)	1 (4.5)
Troponin T increased	0 (0.0)	0 (0.0)	1 (4.5)	0 (0.0)	0 (0.0)	1 (4.5)
Urticaria	0 (0.0)	1 (4.5)	0 (0.0)	0 (0.0)	0 (0.0)	1 (4.5)
White blood cell count decreased	1 (4.5)	0 (0.0)	0 (0.0)	0 (0.0)	0 (0.0)	1 (4.5)
White blood cell count increased	1 (4.5)	0 (0.0)	0 (0.0)	0 (0.0)	0 (0.0)	1 (4.5)
