# Supplementary material for: Sitravatinib in combination with nivolumab plus ipilimumab in patients with advanced clear cell renal cell carcinoma: a phase 1 trial
Source: Nat Commun. 2025 Jan 10;16:578. doi: 10.1038/s41467-024-55642-8 (PMC11724043; doi:10.1038/s41467-024-55642-8)
Supplement: Supplementary file 11 — Data file 8 [file 41467_2024_55642_MOESM11_ESM.xlsx]

## Sheet: Sheet1
Sitravatinib pharmacokinetic (PK) concentrations by cohort and timepoint. Concentrations are in units of ng/ml.
Cohort 1: Sitravatinib 35 mg orally daily plus nivolumab 3 mg/kg and ipilimumab 1 mg/kg
	C1D1 predose	C1D1 0.5hr postdose	C1D1 7hr postdose	C1D2 predose	C1D15 predose	C1D15 0.5hr postdose
Number of values	7	5	5	7	7	7
Mean	0	0.87	13.03	10.4	22.79	24.17
Std. Deviation	0	0.48	6.63	3.53	6.84	8.94
Minimum	0	0.45	3.63	6.64	11.6	10.9
25% Percentile	0	0.48	7.62	7.94	15	13.9
Median	0	0.72	12.7	9.86	26.4	26.9
75% Percentile	0	1.32	18.6	12	27.9	29.9
Maximum	0	1.63	22	17.1	29.3	36
Cohort 2: Sitravatinib 35 mg orally daily plus nivolumab 3 mg/kg and ipilimumab 0.7 mg/kg
	C1D1 predose	C1D1 0.5hr postdose	C1D1 7hr postdose	C1D2 predose	C1D15 predose	C1D15 0.5hr postdose
Number of values	3	2	3	3	3	3
Mean	0	1.6	8.96	11.01	19.47	18.93
Std. Deviation	0	1.46	4.13	5.87	5.06	5.93
Minimum	0	0.56	5.24	6.71	14.2	12.7
25% Percentile	0	0.56	5.24	6.71	14.2	12.7
Median	0	1.6	8.25	8.61	19.9	19.6
75% Percentile	0	2.63	13.4	17.7	24.3	24.5
Maximum	0	2.63	13.4	17.7	24.3	24.5
Cohort 3: Sitravatinib 70 mg orally daily plus nivolumab 3 mg/kg and ipilimumab 0.7 mg/kg
	C1D1 predose	C1D1 0.5hr postdose	C1D1 7hr postdose	C1D2 predose	C1D15 predose	C1D15 0.5hr postdose
Number of values	3	3	3	3	3	3
Mean	0	0.15	22.93	15.93	50.87	49.73
Std. Deviation	0	0.1	3.71	2.83	23.62	22.63
Minimum	0	0.06	20	12.9	35.9	33.1
25% Percentile	0	0.06	20	12.9	35.9	33.1
Median	0	0.13	21.7	16.4	38.6	40.6
75% Percentile	0	0.25	27.1	18.5	78.1	75.5
Maximum	0	0.25	27.1	18.5	78.1	75.5
Cohort 4: Sitravatinib 100 mg orally daily plus nivolumab 3 mg/kg and ipilimumab 0.7 mg/kg
	C1D1 predose	C1D1 0.5hr postdose	C1D1 7hr postdose	C1D2 predose	C1D15 predose	C1D15 0.5hr postdose
Number of values	9	5	3	7	5	6
Mean	0	2.32	43	37.89	77.36	78.35
Std. Deviation	0	2.31	6.23	7.88	32.11	23.13
Minimum	0	0.09	37.8	29.6	42.2	46.7
25% Percentile	0	0.22	37.8	29.8	43	51.05
Median	0	1.66	41.3	38.4	89.8	87.3
75% Percentile	0	4.76	49.9	45.7	105.5	96.73
Maximum	0	5.11	49.9	48.2	109	101
