# Supplementary material for: Sitravatinib in combination with nivolumab plus ipilimumab in patients with advanced clear cell renal cell carcinoma: a phase 1 trial
Source: Nat Commun. 2025 Jan 10;16:578. doi: 10.1038/s41467-024-55642-8 (PMC11724043; doi:10.1038/s41467-024-55642-8)
Supplement: Supplementary file 12 — Data file 9 [file 41467_2024_55642_MOESM12_ESM.xlsx]

## Sheet: Sheet1
Top 50 expressed markers for each epithelial cell cluster. Differentially expressed markers between cell types were identified using Seurat's FindAllMarkers function with the default two-sided wilcoxon rank-sum test.
p_val	avg_log2FC	pct.1	pct.2	p_val_adj	cluster	gene
0	2.50772	0.96	0.276	0	C4	CXCL14
0	2.36353	0.776	0.281	0	C4	AKR1B1
0	2.27801	0.776	0.117	0	C4	GSTA1
0	2.14103	0.644	0.08	0	C4	NAT8
0	2.06661	0.825	0.199	0	C4	VCAN
0	1.98704	0.841	0.139	0	C4	SPARC
0	1.94352	0.655	0.09	0	C4	THBS1
0	1.84343	0.748	0.099	0	C4	GSTA2
0	1.58687	0.69	0.109	0	C4	TNFAIP6
0	1.54881	0.96	0.515	0	C4	PDZK1IP1
0	1.48795	0.751	0.142	0	C4	UQCRH
0	1.43528	0.622	0.132	0	C4	FGB
0	1.31564	0.998	0.85	0	C4	ITM2B
0	1.29604	0.604	0.112	0	C4	CYP2J2
0	1.28214	0.688	0.152	0	C4	MXRA8
0	1.26865	0.705	0.137	0	C4	C5orf46
0	1.24285	0.534	0.047	0	C4	PTGER3
0	1.21073	0.513	0.069	0	C4	CLDN2
0	1.13314	0.471	0.068	0	C4	NPR3
0	1.10859	0.436	0.055	0	C4	COL8A1
3.95e-306	1.49756	0.623	0.147	7.6e-302	C4	FGG
6.89e-304	1.64215	0.969	0.684	1.33e-299	C4	TPM1
2.76e-299	1.24364	0.855	0.349	5.33e-295	C4	IFITM2
1.15e-295	1.31813	0.823	0.365	2.22e-291	C4	ACAA2
1.38e-294	1.25561	0.98	0.647	2.66e-290	C4	PEBP1
2.95e-294	1.3877	0.938	0.51	5.68e-290	C4	ALDH1A1
1.6e-293	1.22063	0.408	0.067	3.09e-289	C4	CLTRN
3.45e-289	1.17806	0.89	0.378	6.66e-285	C4	SERPING1
8.22e-278	1.19229	0.99	0.747	1.58e-273	C4	CTSD
1.4e-277	1.27302	0.767	0.278	2.7e-273	C4	BHMT
5.98e-274	1.86692	0.517	0.13	1.15e-269	C4	ID3
3.37e-261	1.16364	0.459	0.1	6.5e-257	C4	C1QTNF3
3.05e-254	1.19963	0.985	0.673	5.87e-250	C4	CRYAB
9.69e-249	1.30264	0.811	0.33	1.87e-244	C4	VCAM1
1.77e-245	1.37062	0.965	0.654	3.41e-241	C4	IGFBP7
3.62e-245	1.20496	0.803	0.353	6.97e-241	C4	GLRX
1.11e-244	1.14649	0.431	0.093	2.15e-240	C4	F2R
9.43e-243	1.12691	0.262	0.029	1.82e-238	C4	MSLN
4.32e-237	1.1329	0.981	0.728	8.33e-233	C4	AHNAK
3.4e-236	1.26239	0.732	0.296	6.55e-232	C4	IFITM1
1.06e-218	1.25235	0.965	0.678	2.03e-214	C4	KRT18
1.04e-216	1.37243	0.965	0.718	2e-212	C4	CD74
1.47e-216	1.23238	0.693	0.288	2.84e-212	C4	TSPAN1
1.64e-216	1.1086	0.854	0.459	3.15e-212	C4	HERPUD1
1.83e-216	1.16959	0.636	0.236	3.52e-212	C4	CERNA2
4.57e-211	1.20799	0.934	0.578	8.81e-207	C4	LDHB
1.6e-190	2.0667	0.523	0.18	3.08e-186	C4	FHL1
1.94e-181	1.29293	0.951	0.669	3.74e-177	C4	FABP7
1.15e-158	1.2565	0.752	0.375	2.22e-154	C4	DEFB1
2.28e-117	1.2706	0.401	0.135	4.39e-113	C4	REG1A
0	1.89163	0.955	0.808	0	C1	NLGN1
0	1.79983	0.977	0.804	0	C1	PDE4D
0	1.64657	0.91	0.636	0	C1	LRMDA
0	1.62293	0.956	0.722	0	C1	PARD3
0	1.61156	0.958	0.731	0	C1	IMMP2L
0	1.61018	0.955	0.77	0	C1	MAML2
0	1.57476	0.851	0.568	0	C1	FHIT
0	1.48532	0.899	0.611	0	C1	FTX
0	1.48531	0.992	0.856	0	C1	NEAT1
0	1.47179	0.979	0.814	0	C1	ZBTB20
0	1.45913	0.832	0.537	0	C1	GLIS3
0	1.45393	0.934	0.777	0	C1	PLEKHA5
0	1.43915	0.914	0.698	0	C1	BICD1
0	1.41981	0.904	0.65	0	C1	PVT1
0	1.40989	0.883	0.565	0	C1	AGAP1
0	1.39657	0.91	0.648	0	C1	EXOC4
0	1.38561	0.832	0.557	0	C1	WWOX
0	1.36925	0.921	0.646	0	C1	MBD5
0	1.36482	0.91	0.722	0	C1	NFIA
0	1.33918	0.858	0.652	0	C1	PATJ
0	1.32502	0.909	0.719	0	C1	PTPRK
0	1.32281	0.874	0.611	0	C1	BABAM2
0	1.32076	0.866	0.61	0	C1	TRIO
2.21e-305	1.52426	0.86	0.629	4.25e-301	C1	GPC6
5.76e-297	1.32199	0.768	0.471	1.11e-292	C1	MSI2
1.54e-280	1.55962	0.814	0.586	2.96e-276	C1	RORA
5.74e-273	1.43011	0.753	0.456	1.11e-268	C1	DIRC3
5.1e-253	1.64674	0.724	0.469	9.83e-249	C1	DSCAML1
5.11e-250	1.72951	0.83	0.63	9.84e-246	C1	KCNIP4
6.57e-247	1.56843	0.758	0.492	1.27e-242	C1	ANKS1B
5.77e-236	1.49614	0.738	0.495	1.11e-231	C1	KAZN
4.87e-227	1.32138	0.812	0.634	9.38e-223	C1	DNAH11
5.85e-219	1.65122	0.849	0.624	1.13e-214	C1	SNX29
8.79e-217	1.67032	0.721	0.494	1.69e-212	C1	PKHD1
6.91e-195	1.65061	0.644	0.401	1.33e-190	C1	NRG3
1.63e-192	1.46401	0.672	0.455	3.13e-188	C1	MAST4
1.56e-183	1.34039	0.638	0.398	3.01e-179	C1	SOX6
7.47e-181	1.50238	0.694	0.473	1.44e-176	C1	ANK3
1.16e-176	1.42623	0.762	0.576	2.24e-172	C1	CREB5
2.63e-173	1.32368	0.721	0.529	5.06e-169	C1	CACNA2D1
7.16e-172	1.70212	0.725	0.523	1.38e-167	C1	PTH2R
1.61e-140	1.33531	0.702	0.578	3.11e-136	C1	PLCB1
2.17e-119	1.46751	0.539	0.325	4.18e-115	C1	SEMA5A
2.57e-106	1.33986	0.449	0.268	4.95e-102	C1	BNC2
4.83e-103	1.60531	0.583	0.4	9.31e-99	C1	TPK1
7.95e-103	1.44391	0.498	0.32	1.53e-98	C1	LDLRAD4
4.4e-87	1.56815	0.477	0.331	8.48e-83	C1	KCND2
5.08e-72	1.50632	0.594	0.517	9.79e-68	C1	EFNA5
2.38e-50	1.33823	0.472	0.398	4.58e-46	C1	PDE10A
4.36e-25	1.42187	0.455	0.406	8.4e-21	C1	FRMD4A
0	3.26229	0.401	0.049	0	C5	HP
0	2.44739	0.951	0.586	0	C5	SERPINA1
0	1.92725	0.307	0.036	0	C5	VTN
0	1.70587	0.84	0.402	0	C5	LGALS4
0	1.68021	0.742	0.255	0	C5	KHK
0	1.49535	0.305	0.029	0	C5	ASGR1
0	1.27687	0.415	0.072	0	C5	VNN1
0	1.27007	0.652	0.181	0	C5	RNF186
0	1.22006	0.251	0.016	0	C5	SERPIND1
0	1.21114	0.334	0.041	0	C5	UNC93A
2.11e-303	1.75449	0.294	0.032	4.06e-299	C5	MUC5B
2.54e-301	1.51912	0.911	0.473	4.9e-297	C5	CP
1.04e-298	3.08396	0.276	0.028	2.01e-294	C5	ALB
1.57e-293	1.34104	0.883	0.464	3.02e-289	C5	SERINC2
4.84e-278	1.37324	0.976	0.692	9.32e-274	C5	IL32
7.22e-274	1.2319	0.991	0.807	1.39e-269	C5	SPP1
3.54e-273	1.27125	0.749	0.293	6.83e-269	C5	TGM2
4.56e-271	2.48295	0.343	0.058	8.79e-267	C5	APOB
5.75e-270	1.19671	0.92	0.534	1.11e-265	C5	LGALS3
8.26e-264	1.46852	0.861	0.437	1.59e-259	C5	ADIRF
1.14e-260	1.33044	0.98	0.733	2.19e-256	C5	CYB5A
2.48e-259	1.23	0.963	0.596	4.78e-255	C5	NNMT
9.44e-253	1.41549	0.384	0.082	1.82e-248	C5	TRIM54
4.81e-243	1.56497	0.821	0.434	9.26e-239	C5	GPX3
6.43e-243	1.16709	0.987	0.758	1.24e-238	C5	SOD2
4.23e-241	1.1069	0.464	0.122	8.16e-237	C5	TMEM45B
5.81e-237	2.21032	0.323	0.056	1.12e-232	C5	SAA1
2.99e-233	1.03073	0.739	0.29	5.77e-229	C5	NPTX2
1.4e-228	1.14925	0.767	0.32	2.69e-224	C5	MMP7
1.08e-220	2.76304	0.339	0.072	2.08e-216	C5	FGA
2.55e-215	1.2639	0.828	0.462	4.91e-211	C5	LAPTM4B
2.06e-194	1.26255	0.791	0.436	3.97e-190	C5	BIRC3
7.34e-193	1.15499	0.845	0.488	1.41e-188	C5	DEGS1
3.88e-192	1.05849	0.692	0.321	7.48e-188	C5	FABP6
6.3e-185	1.02864	0.817	0.444	1.21e-180	C5	CFB
1.09e-180	1.10971	1	0.928	2.09e-176	C5	FTH1
1.56e-177	1.45654	0.41	0.127	3e-173	C5	LRG1
4.13e-174	1.02922	0.741	0.361	7.96e-170	C5	AKR1C3
2.72e-170	1.45836	0.328	0.08	5.24e-166	C5	TF
5.53e-155	2.06157	0.31	0.081	1.06e-150	C5	IGFBP1
4.69e-141	1.59525	0.431	0.161	9.03e-137	C5	APOC1
2.87e-133	1.65357	0.385	0.138	5.53e-129	C5	MTRNR2L8
2.61e-131	1.97534	0.459	0.195	5.03e-127	C5	FN1
5.85e-128	1.1474	0.402	0.148	1.13e-123	C5	GPX2
3.71e-124	1.03259	0.5	0.211	7.15e-120	C5	ARG2
6.67e-112	1.12297	0.438	0.196	1.28e-107	C5	CDHR5
8.64e-100	1.42903	0.382	0.163	1.66e-95	C5	PLTP
2.16e-72	1.71273	0.34	0.158	4.15e-68	C5	FGB
2.99e-68	1.85082	0.344	0.173	5.75e-64	C5	FGG
8.97e-62	1.32046	0.511	0.368	1.73e-57	C5	GSTP1
1.84e-179	1.09775	0.992	0.834	3.54e-175	C7	EIF1
1.89e-143	1.0451	1	0.92	3.63e-139	C7	FTL
2.12e-131	0.95998	0.94	0.733	4.09e-127	C7	PNRC1
2.29e-126	0.735548	0.99	0.828	4.42e-122	C7	HSP90AB1
2.02e-125	0.887039	0.998	0.938	3.9e-121	C7	EEF1A1
2.32e-122	0.942763	0.999	0.932	4.46e-118	C7	FTH1
1.22e-113	0.793322	0.931	0.674	2.35e-109	C7	TOMM7
1.3e-113	1.10139	0.926	0.691	2.5e-109	C7	ZFAS1
2.67e-113	0.752142	0.985	0.862	5.14e-109	C7	UBC
2.85e-109	0.747848	0.995	0.797	5.5e-105	C7	FAU
4.76e-109	0.844476	0.99	0.817	9.17e-105	C7	NACA
9.2e-107	0.887018	0.958	0.794	1.77e-102	C7	H3F3B
2.28e-106	0.839711	0.89	0.631	4.4e-102	C7	CCNI
5.82e-105	0.745734	0.928	0.636	1.12e-100	C7	GABARAP
2.7e-102	0.789414	0.963	0.708	5.2e-98	C7	BTF3
3.6e-102	0.793995	0.902	0.617	6.93e-98	C7	HIST1H4C
2.54e-95	0.761352	0.973	0.785	4.89e-91	C7	ATP5MC2
2.21e-94	0.709231	0.955	0.712	4.25e-90	C7	ALDOA
1.94e-93	0.991993	0.942	0.71	3.73e-89	C7	SNHG29
1.59e-92	0.853018	0.994	0.881	3.07e-88	C7	TPT1
2.75e-92	0.723472	0.967	0.768	5.3e-88	C7	PFDN5
8.32e-92	0.90296	0.937	0.745	1.6e-87	C7	BTG1
1.05e-91	0.709873	0.991	0.853	2.03e-87	C7	NDUFA4L2
5.06e-89	1.1237	0.815	0.576	9.75e-85	C7	GAS5
3.92e-88	0.755412	0.984	0.825	7.56e-84	C7	RACK1
1.91e-86	0.750321	0.838	0.58	3.68e-82	C7	COMMD6
5.9e-84	0.712743	0.822	0.582	1.14e-79	C7	BRI3
8.82e-81	0.747835	0.78	0.517	1.7e-76	C7	EIF3F
5.13e-79	0.723117	0.945	0.713	9.88e-75	C7	TAGLN2
5.79e-75	0.751454	0.962	0.762	1.12e-70	C7	NPM1
2.47e-73	0.760404	0.633	0.373	4.76e-69	C7	RNF187
1.37e-72	1.04576	0.893	0.688	2.63e-68	C7	CRYAB
1.57e-72	0.763504	0.941	0.794	3.02e-68	C7	SQSTM1
4.81e-71	0.794751	0.803	0.537	9.26e-67	C7	NUPR1
1.84e-70	1.01192	0.798	0.586	3.54e-66	C7	S100A6
1.85e-64	1.10715	0.564	0.324	3.56e-60	C7	CDKN1A
1.24e-61	0.7268	0.731	0.504	2.39e-57	C7	SNHG6
3.08e-60	0.840661	0.302	0.114	5.94e-56	C7	SCGB2A1
1.11e-59	0.77442	0.837	0.656	2.13e-55	C7	TSC22D1
6.45e-59	0.72354	0.479	0.243	1.24e-54	C7	PHLDA3
5.43e-53	0.894802	0.515	0.303	1.05e-48	C7	DDIT3
1.75e-48	0.750228	0.626	0.425	3.36e-44	C7	CLDN4
4.05e-44	1.03754	0.488	0.292	7.81e-40	C7	GDF15
5.46e-42	0.73481	0.717	0.508	1.05e-37	C7	JUNB
3.72e-41	0.919426	0.752	0.565	7.17e-37	C7	DDIT4
5.5e-40	0.746759	0.686	0.507	1.06e-35	C7	SOX4
1.66e-35	0.980198	0.62	0.425	3.19e-31	C7	NFKBIA
1.54e-31	0.744409	0.58	0.407	2.97e-27	C7	RHOB
5.29e-31	0.839848	0.563	0.381	1.02e-26	C7	NMB
2.93e-27	0.773751	0.553	0.412	5.64e-23	C7	DEPP1
1.96e-225	1.58758	0.739	0.261	3.77e-221	C8	ARL4C
3.53e-224	0.893724	0.496	0.101	6.8e-220	C8	NAV1
3.7e-221	2.17446	0.454	0.088	7.12e-217	C8	H19
2.44e-216	1.2875	0.55	0.133	4.7e-212	C8	PTHLH
3.19e-176	0.93812	0.449	0.102	6.15e-172	C8	PPP1R1A
1.18e-165	2.01015	0.445	0.113	2.27e-161	C8	COL6A3
1.23e-165	0.967797	0.295	0.048	2.36e-161	C8	APCDD1L
1.14e-164	1.97335	0.485	0.132	2.2e-160	C8	COL1A1
8.04e-155	1.27759	0.855	0.435	1.55e-150	C8	C1R
5.41e-149	1.13089	0.734	0.329	1.04e-144	C8	LOXL2
1.53e-145	1.13727	0.764	0.379	2.95e-141	C8	EMP3
2.64e-137	1.21269	0.496	0.153	5.08e-133	C8	IGFBP2
1.66e-136	2.21737	0.685	0.337	3.19e-132	C8	CPE
3.22e-136	0.961016	0.942	0.584	6.2e-132	C8	LGALS1
1.09e-133	1.08507	0.878	0.526	2.1e-129	C8	FLNA
2.67e-128	0.941835	0.833	0.48	5.14e-124	C8	TGFB1
2.24e-127	1.5213	0.293	0.06	4.31e-123	C8	HGF
2.38e-127	1.01494	0.975	0.809	4.59e-123	C8	VEGFA
1.08e-125	2.10109	0.95	0.721	2.08e-121	C8	CST3
3.4e-125	2.03586	0.711	0.371	6.56e-121	C8	NMB
1.27e-124	1.07906	0.746	0.379	2.45e-120	C8	COL6A2
4.59e-118	1.10829	0.753	0.413	8.84e-114	C8	KIF2A
9.39e-116	0.90141	0.842	0.473	1.81e-111	C8	CAV1
2.4e-112	1.53327	0.965	0.779	4.63e-108	C8	IGFBP3
3.66e-107	1.12498	0.323	0.087	7.05e-103	C8	CYP1B1
1.73e-104	1.22753	0.859	0.558	3.33e-100	C8	DDIT4
4.85e-104	2.00893	0.831	0.59	9.35e-100	C8	IGFBP5
1.62e-100	0.977868	0.945	0.681	3.11e-96	C8	TIMP1
7.28e-98	1.88811	0.666	0.365	1.4e-93	C8	TGFBI
3.24e-97	1.09129	0.861	0.582	6.24e-93	C8	S100A6
1.73e-95	1.1846	0.333	0.093	3.33e-91	C8	TF
6.19e-90	1.38846	0.373	0.128	1.19e-85	C8	GJB2
1.95e-88	1.1257	0.752	0.447	3.76e-84	C8	MT2A
3.39e-88	1.1454	0.428	0.158	6.53e-84	C8	PNCK
1.03e-83	0.95298	0.707	0.416	1.98e-79	C8	PLEC
4.73e-83	1.02523	0.72	0.396	9.11e-79	C8	PMEPA1
4.83e-81	1.68077	0.828	0.617	9.3e-77	C8	GNAS
5.1e-81	0.920139	0.64	0.319	9.83e-77	C8	CDKN1A
1.09e-76	0.999996	0.598	0.314	2.1e-72	C8	SERPINE2
1.23e-70	1.13106	0.819	0.531	2.37e-66	C8	CSTB
1.45e-69	0.914566	0.489	0.228	2.79e-65	C8	FABP5
3.06e-68	0.89827	0.706	0.39	5.9e-64	C8	LOX
3.46e-65	1.33782	0.455	0.209	6.66e-61	C8	FN1
1.43e-61	1.23118	0.294	0.102	2.76e-57	C8	PTGDS
2.7e-60	1.06531	0.768	0.492	5.19e-56	C8	SAT1
4.14e-60	1.20879	0.418	0.183	7.98e-56	C8	MT1X
8.15e-42	0.929542	0.396	0.204	1.57e-37	C8	APOL1
3.63e-40	1.08864	0.324	0.151	6.99e-36	C8	AEBP1
1.92e-29	0.978514	0.387	0.238	3.7e-25	C8	RHOBTB3
5.22e-05	1.23504	0.268	0.222	1	C8	FRZB
2.21e-126	1.10121	0.948	0.875	4.26e-122	C6	NEAT1
1.23e-78	0.935587	0.845	0.843	2.37e-74	C6	ZBTB20
3.02e-57	0.949039	0.96	0.95	5.82e-53	C6	MALAT1
3.66e-56	0.979478	0.749	0.773	7.04e-52	C6	IMMP2L
1.15e-42	1.05474	0.679	0.696	2.21e-38	C6	PVT1
2.2e-41	1.16504	0.64	0.664	4.25e-37	C6	FTX
1.4e-36	1.32215	0.663	0.686	2.7e-32	C6	LRMDA
3.07e-28	1.0352	0.597	0.623	5.91e-24	C6	AGAP1
1.93e-26	0.876358	0.626	0.7	3.72e-22	C6	EXOC4
2.52e-25	1.09519	0.638	0.673	4.86e-21	C6	GPC6
1.08e-23	1.07066	0.586	0.63	2.08e-19	C6	RORA
6.97e-21	0.999847	0.636	0.666	1.34e-16	C6	SNX29
2.6e-19	0.899042	0.594	0.66	5.02e-15	C6	TRIO
7.82e-18	1.09611	0.541	0.594	1.51e-13	C6	GLIS3
1.1e-17	0.914548	0.696	0.827	2.11e-13	C6	EGFR
2.38e-17	1.2592	0.508	0.515	4.58e-13	C6	DSCAML1
4.38e-16	1.02191	0.545	0.648	8.44e-12	C6	WDR60
7.65e-16	1.09032	0.528	0.55	1.47e-11	C6	PTPRM
1.07e-15	0.93906	0.552	0.64	2.06e-11	C6	MED13L
1.65e-13	1.0028	0.538	0.6	3.19e-09	C6	ZHX2
5.51e-11	1.05579	0.448	0.488	1.06e-06	C6	BCAS3
7.88e-11	0.979096	0.528	0.612	1.52e-06	C6	WWOX
3.48e-10	0.95155	0.494	0.573	6.7e-06	C6	TTC28
1.65e-09	0.984947	0.468	0.513	3.18e-05	C6	DIRC3
2.01e-09	0.898673	0.508	0.622	3.86e-05	C6	STAG1
3.4e-09	0.975213	0.499	0.588	6.55e-05	C6	PRELID2
8.49e-09	1.34431	0.388	0.402	0.00016349	C6	PGGHG
1.46e-08	0.91866	0.47	0.559	0.00028208	C6	TBC1D22A
2.2e-08	1.02746	0.665	0.814	0.00042429	C6	UBE2D2
6.05e-08	1.22697	0.393	0.414	0.00116476	C6	AUTS2
1.14e-07	0.865533	0.496	0.614	0.00220494	C6	TCF12
2.01e-07	0.98366	0.362	0.357	0.00387026	C6	FOXP2
3.62e-07	1.00941	0.481	0.543	0.00696941	C6	KAZN
8.54e-07	0.95735	0.415	0.471	0.0164558	C6	DIP2C
1.37e-06	0.916283	0.491	0.62	0.0264289	C6	SPIDR
7.18e-06	0.883381	0.431	0.508	0.138396	C6	DANT2
1.35e-05	0.954525	0.444	0.531	0.259188	C6	MSI2
0.00019766	0.913128	0.476	0.535	1	C6	EFNA5
0.00022999	0.916243	0.441	0.555	1	C6	SBF2
0.00023451	0.934317	0.413	0.494	1	C6	ATXN1
0.00026391	0.956583	0.461	0.574	1	C6	SHANK2
0.00034966	0.874957	0.427	0.524	1	C6	CDKAL1
0.0007211	1.06292	0.376	0.444	1	C6	AOPEP
0.00084771	0.967342	0.356	0.408	1	C6	BTBD9
0.00118359	1.04443	0.393	0.468	1	C6	DLEU2
0.00128684	1.20719	0.287	0.299	1	C6	MAML3
0.00220437	1.03383	0.325	0.363	1	C6	SSBP2
0.00414189	0.900275	0.404	0.476	1	C6	RUNX1
0.00761001	0.883991	0.386	0.463	1	C6	SNHG14
0.00991291	0.93916	0.281	0.306	1	C6	FOXN3
5.14e-251	1.09458	0.995	0.935	9.91e-247	C2	EEF1A1
8.21e-209	1.18117	0.946	0.881	1.58e-204	C2	TPT1
9.88e-208	1.12405	0.92	0.818	1.9e-203	C2	NACA
4.65e-169	0.839003	0.946	0.885	8.95e-165	C2	CD24
8.37e-168	0.971032	0.864	0.771	1.61e-163	C2	PFDN5
3.38e-163	1.01189	0.923	0.824	6.52e-159	C2	RACK1
2.15e-160	0.843057	0.929	0.795	4.13e-156	C2	FAU
1.44e-151	0.959347	0.889	0.786	2.77e-147	C2	ATP5MC2
1.93e-150	1.01113	0.837	0.72	3.71e-146	C2	COX7C
5.53e-150	0.844559	0.919	0.835	1.07e-145	C2	EIF1
6.25e-144	0.815758	0.955	0.901	1.2e-139	C2	B2M
1.3e-139	0.812708	0.916	0.813	2.5e-135	C2	CD63
8.03e-131	1.25782	0.81	0.716	1.55e-126	C2	SNHG29
1.38e-129	0.755898	0.994	0.916	2.67e-125	C2	FTL
1.72e-123	0.917962	0.832	0.712	3.32e-119	C2	BTF3
2.8e-122	0.822112	0.855	0.739	5.4e-118	C2	PPDPF
1.45e-118	0.887687	0.827	0.737	2.8e-114	C2	COX4I1
5.2e-113	1.09047	0.807	0.688	1e-108	C2	CRYAB
2.43e-112	0.803077	0.825	0.703	4.69e-108	C2	UBA52
5.43e-112	0.758013	0.902	0.8	1.05e-107	C2	EEF2
4.11e-107	1.14574	0.298	0.103	7.91e-103	C2	SCGB2A1
9.89e-106	0.824635	0.784	0.68	1.91e-101	C2	TOMM7
6.14e-104	0.869293	0.828	0.77	1.18e-99	C2	NPM1
6.87e-104	0.819278	0.781	0.685	1.32e-99	C2	COX5B
7.71e-96	0.808444	0.832	0.803	1.48e-91	C2	H3F3B
1.62e-93	0.773784	0.753	0.644	3.13e-89	C2	GABARAP
1.51e-92	0.777942	0.771	0.666	2.9e-88	C2	PEBP1
6.15e-85	0.880743	0.676	0.589	1.19e-80	C2	COMMD6
2.6e-81	0.961056	0.757	0.701	5.01e-77	C2	ZFAS1
1.64e-77	1.13879	0.664	0.585	3.15e-73	C2	GAS5
7.16e-73	1.0191	0.525	0.324	1.38e-68	C2	CRIP1
2.06e-64	0.895057	0.774	0.769	3.97e-60	C2	FXYD2
1.48e-63	0.799593	0.714	0.654	2.85e-59	C2	NDUFB2
2.06e-61	0.786866	0.686	0.631	3.96e-57	C2	UQCRB
1.4e-60	0.772988	0.64	0.561	2.71e-56	C2	ATP5PO
7.07e-60	0.84193	0.595	0.528	1.36e-55	C2	EIF3F
6.3e-59	0.803864	0.635	0.585	1.21e-54	C2	NOP53
4.26e-57	0.837641	0.604	0.492	8.21e-53	C2	CHCHD10
1.74e-50	0.763152	0.624	0.563	3.35e-46	C2	C12orf57
2.75e-50	0.86246	0.363	0.209	5.3e-46	C2	ID4
1.77e-39	0.911723	0.625	0.635	3.41e-35	C2	TXNIP
9.25e-39	0.769488	0.522	0.461	1.78e-34	C2	NSA2
2.25e-38	0.871858	0.763	0.699	4.34e-34	C2	CLU
2.15e-37	0.792173	0.576	0.514	4.14e-33	C2	SNHG6
1.27e-35	0.873471	0.434	0.313	2.45e-31	C2	NEFL
2.62e-32	0.759327	0.47	0.377	5.04e-28	C2	CLDN3
4.08e-28	0.797972	0.601	0.535	7.86e-24	C2	MDK
6.47e-08	0.951334	0.305	0.428	0.00124711	C2	LOX
0.00037129	0.895246	0.438	0.463	1	C2	UGT1A6
0.00142625	0.780375	0.301	0.384	1	C2	MMP7
5.25e-236	1.65159	0.702	0.135	1.01e-231	C10	RIMS2
1.99e-228	1.62812	0.666	0.128	3.84e-224	C10	CDH9
1.35e-226	1.45707	0.823	0.197	2.6e-222	C10	SOX5
2.68e-221	1.4037	0.791	0.181	5.16e-217	C10	MTTP
3.39e-217	1.16783	0.652	0.125	6.52e-213	C10	CATSPERB
3.39e-185	1.18927	0.652	0.145	6.54e-181	C10	TEX15
3.03e-184	1.56311	0.895	0.283	5.83e-180	C10	NCAM1
1.21e-177	1.4589	0.854	0.286	2.33e-173	C10	AGMO
5.65e-177	1.3596	0.924	0.34	1.09e-172	C10	PTGS1
9.63e-177	1.26617	0.646	0.143	1.86e-172	C10	LRRTM4
4.82e-172	1.21032	0.848	0.251	9.29e-168	C10	GRIN2A
2.09e-166	1.21723	0.635	0.149	4.03e-162	C10	DGKB
3.36e-163	1.18667	0.89	0.29	6.47e-159	C10	KHK
3.32e-162	2.27132	0.803	0.308	6.39e-158	C10	NEB
1.16e-158	1.32677	0.908	0.321	2.24e-154	C10	NPTX2
1.43e-155	1.27795	0.652	0.159	2.76e-151	C10	GPX2
7.88e-153	1.19491	0.818	0.27	1.52e-148	C10	DLG2
1.22e-152	1.61855	0.713	0.217	2.34e-148	C10	ZNF385D
3.62e-152	1.30416	0.946	0.389	6.97e-148	C10	PDE10A
1.12e-151	1.2232	0.971	0.411	2.15e-147	C10	LUCAT1
1.67e-140	1.17845	0.664	0.188	3.21e-136	C10	PRIMA1
5.09e-138	1.33072	0.953	0.537	9.81e-134	C10	EPB41
2.16e-135	1.25034	0.993	0.679	4.16e-131	C10	FAM13A
3.31e-135	1.23267	0.738	0.251	6.37e-131	C10	SCAI
5.62e-134	1.28138	0.686	0.212	1.08e-129	C10	LRP1B
1.56e-133	1.37785	0.939	0.467	3.01e-129	C10	SORBS1
1.55e-128	1.42278	0.98	0.507	2.98e-124	C10	CP
1.76e-128	1.2281	0.888	0.398	3.39e-124	C10	SCD
5.65e-127	1.16591	0.783	0.29	1.09e-122	C10	KCNJ3
2.02e-126	1.30948	0.787	0.306	3.9e-122	C10	PIGG
5.14e-123	1.22228	0.922	0.491	9.91e-119	C10	RNF128
3.94e-122	1.27324	0.709	0.26	7.59e-118	C10	MTHFD2L
6.27e-121	1.22278	0.709	0.236	1.21e-116	C10	PDZD2
2.57e-116	1.17566	0.859	0.381	4.96e-112	C10	CTHRC1
9.74e-116	1.15966	0.854	0.397	1.88e-111	C10	FRMD4A
1.04e-115	1.31278	0.953	0.555	2e-111	C10	ANGPTL4
1.07e-111	1.36536	0.673	0.229	2.07e-107	C10	ARG2
2.12e-110	1.19817	0.901	0.436	4.08e-106	C10	LGALS4
4.67e-104	1.91005	0.926	0.684	9.01e-100	C10	CCDC91
1.43e-102	1.44092	0.872	0.52	2.75e-98	C10	ENPEP
9.43e-102	1.14915	0.969	0.653	1.82e-97	C10	KCNIP4
5.97e-100	1.21184	0.886	0.495	1.15e-95	C10	MID1
3.23e-96	1.19934	0.742	0.337	6.22e-92	C10	EPHA6
5.9e-95	1.15911	0.901	0.452	1.14e-90	C10	RUNX1
6.12e-87	1.51626	0.774	0.405	1.18e-82	C10	MME
3.66e-76	1.17346	0.709	0.34	7.04e-72	C10	KCNMA1
3.22e-71	1.37221	0.332	0.081	6.2e-67	C10	HP
5.17e-53	1.16683	0.709	0.434	9.96e-49	C10	NRG3
1.53e-41	1.22342	0.487	0.216	2.94e-37	C10	FN1
3.48e-29	1.90957	0.35	0.16	6.69e-25	C10	MTRNR2L8
0	2.99668	0.715	0.162	0	C9	UBE2S
0	2.53502	0.877	0.472	0	C9	H2AFZ
0	2.49621	0.7	0.094	0	C9	CENPF
0	2.44131	0.742	0.156	0	C9	STMN1
0	2.41406	0.66	0.037	0	C9	MKI67
0	2.32004	0.641	0.053	0	C9	PTTG1
0	2.25869	0.922	0.607	0	C9	TUBA1B
0	2.23145	0.669	0.036	0	C9	TPX2
0	2.22621	0.661	0.04	0	C9	RRM2
0	2.1605	0.606	0.027	0	C9	TOP2A
0	2.02169	0.608	0.08	0	C9	ASPM
0	1.95908	0.593	0.062	0	C9	CCNB1
0	1.94635	0.744	0.221	0	C9	HMGB2
0	1.94254	0.546	0.031	0	C9	UBE2C
0	1.74822	0.593	0.127	0	C9	CKS2
0	1.71801	0.715	0.29	0	C9	TUBB4B
0	1.66806	0.567	0.019	0	C9	BIRC5
0	1.66204	0.537	0.029	0	C9	ANLN
0	1.62679	0.61	0.102	0	C9	ECT2
0	1.59379	0.506	0.032	0	C9	CDKN3
0	1.52689	0.609	0.091	0	C9	TK1
0	1.49459	0.416	0.008	0	C9	HJURP
0	1.4671	0.415	0.01	0	C9	CDC20
0	1.44935	0.627	0.168	0	C9	TYMS
0	1.4442	0.541	0.085	0	C9	DIAPH3
0	1.42772	0.709	0.274	0	C9	TMPO
0	1.42509	0.498	0.008	0	C9	CEP55
0	1.39049	0.645	0.206	0	C9	SMC4
0	1.35981	0.543	0.109	0	C9	NUSAP1
0	1.28518	0.514	0.04	0	C9	PRC1
0	1.2792	0.456	0.068	0	C9	KPNA2
0	1.2779	0.461	0.014	0	C9	GTSE1
0	1.2591	0.53	0.033	0	C9	FOXM1
0	1.22143	0.461	0.037	0	C9	MAD2L1
0	1.21618	0.42	0.025	0	C9	CDK1
0	1.21324	0.388	0.012	0	C9	PLK1
1.02e-306	1.67149	0.89	0.588	1.96e-302	C9	HMGN2
5.53e-260	1.34768	0.799	0.453	1.06e-255	C9	H2AFV
8.53e-254	1.51662	0.869	0.6	1.64e-249	C9	RAN
4.96e-253	1.64474	0.851	0.601	9.57e-249	C9	TUBB
1.42e-226	1.90708	0.828	0.568	2.74e-222	C9	ARL6IP1
2.45e-209	1.25352	0.903	0.763	4.73e-205	C9	HMGB1
2.4e-177	1.24225	0.705	0.392	4.62e-173	C9	RAD21
3.73e-164	1.50748	0.842	0.579	7.19e-160	C9	LGALS1
5.09e-157	1.22488	0.658	0.356	9.8e-153	C9	JPT1
2.14e-141	1.23697	0.421	0.144	4.12e-137	C9	MIR924HG
3.83e-111	1.23661	0.536	0.255	7.37e-107	C9	TM4SF1
1.71e-101	1.70732	0.711	0.437	3.3e-97	C9	MT2A
9.51e-84	1.70297	0.567	0.346	1.83e-79	C9	HIST1H1E
1.8e-52	1.30541	0.757	0.623	3.47e-48	C9	HIST1H4C
0	0.969928	0.586	0.126	0	C3	CCND2
0	0.847021	0.529	0.101	0	C3	C21orf62
4.16e-284	0.881318	0.596	0.141	8.01e-280	C3	NPNT
2.24e-280	0.94217	0.684	0.186	4.33e-276	C3	ZNF385B
1.64e-259	0.990796	0.655	0.182	3.15e-255	C3	ID4
1.89e-250	0.907052	0.479	0.103	3.64e-246	C3	LCAL1
9.29e-238	0.899416	0.664	0.209	1.79e-233	C3	TMEM98
1e-231	1.2004	0.807	0.392	1.93e-227	C3	TPK1
3.89e-229	0.902102	0.515	0.133	7.5e-225	C3	FLRT3
5.71e-228	1.00212	0.599	0.189	1.1e-223	C3	POGLUT2
3.67e-221	0.76963	0.681	0.22	7.07e-217	C3	ACADL
3.2e-220	1.17039	0.772	0.368	6.16e-216	C3	CDH16
1.53e-218	1.00825	0.758	0.32	2.94e-214	C3	SEMA5A
8.21e-218	0.996749	0.811	0.347	1.58e-213	C3	GULP1
2.14e-216	0.924223	0.69	0.254	4.13e-212	C3	IQUB
3.73e-210	0.880271	0.51	0.136	7.19e-206	C3	IGFN1
9.19e-207	0.897977	0.782	0.31	1.77e-202	C3	KCND2
3.88e-205	1.19248	0.745	0.351	7.47e-201	C3	CLDN3
1.66e-203	0.776297	0.465	0.115	3.19e-199	C3	SPON1
2.92e-198	1.05604	0.719	0.286	5.63e-194	C3	NEFL
5.21e-196	0.779805	0.533	0.161	1e-191	C3	HAVCR2
1.15e-193	0.749049	0.585	0.182	2.22e-189	C3	TIMP2
2.13e-189	0.959858	0.754	0.306	4.1e-185	C3	CRIP1
3.79e-187	0.839696	0.42	0.105	7.3e-183	C3	LBH
1.81e-180	1.16383	0.809	0.481	3.49e-176	C3	ANK2
1.54e-172	0.892897	0.72	0.329	2.97e-168	C3	ADAMTS9
5.23e-167	0.995048	0.834	0.528	1.01e-162	C3	PTH2R
1.27e-164	1.06612	0.853	0.757	2.45e-160	C3	SPATS2L
1.5e-160	0.794205	0.513	0.164	2.89e-156	C3	ID1
6.12e-156	0.782849	0.861	0.642	1.18e-151	C3	SNX29
3.08e-154	0.768019	0.918	0.825	5.93e-150	C3	PDE4D
8.49e-142	0.91006	0.801	0.481	1.64e-137	C3	ANK3
5.35e-141	0.748213	0.488	0.172	1.03e-136	C3	PEG10
3.66e-139	0.807702	0.832	0.584	7.06e-135	C3	CREB5
2.96e-131	0.807998	0.832	0.612	5.7e-127	C3	KANSL1L
1.91e-130	0.917139	0.811	0.607	3.68e-126	C3	RHEX
1.95e-130	0.858531	0.815	0.557	3.76e-126	C3	SYNE1
1.96e-126	0.761243	0.539	0.217	3.78e-122	C3	ADAMTS1
2.39e-117	0.746002	0.864	0.725	4.6e-113	C3	SYNE2
2.59e-117	0.815249	0.788	0.515	5e-113	C3	ITGB8
2.31e-116	0.765028	0.836	0.649	4.45e-112	C3	PPFIBP1
2.43e-113	0.976426	0.686	0.398	4.67e-109	C3	CA2
3.31e-112	0.725182	0.626	0.309	6.38e-108	C3	CYS1
5.25e-108	0.730614	0.704	0.401	1.01e-103	C3	HAVCR1
2.64e-105	0.78824	0.743	0.483	5.08e-101	C3	MPP6
2.72e-105	0.761319	0.765	0.505	5.24e-101	C3	PDZK1
1.25e-104	0.736419	0.754	0.476	2.41e-100	C3	CADPS2
1.13e-99	0.817478	0.864	0.866	2.17e-95	C3	ATP1B1
5.35e-86	0.793083	0.734	0.516	1.03e-81	C3	ATP5MC1
7.22e-83	0.736866	0.825	0.717	1.39e-78	C3	SNHG29
