# Supplementary material for: Sitravatinib in combination with nivolumab plus ipilimumab in patients with advanced clear cell renal cell carcinoma: a phase 1 trial
Source: Nat Commun. 2025 Jan 10;16:578. doi: 10.1038/s41467-024-55642-8 (PMC11724043; doi:10.1038/s41467-024-55642-8)
Supplement: Supplementary file 14 — Source data file [file 41467_2024_55642_MOESM14_ESM.xlsx]

## Sheet: Figure 2a
Patient ID	Cohort	Dose and Regimen	BOR	max decrease from baseline (%)
1	1	Sitra 35 + NIVO3 + IPI1	PR	-91.3793
2	1	Sitra 35 + NIVO3 + IPI1	PR	-70
3	1	Sitra 35 + NIVO3 + IPI1	SD (nPR)	-42.3077
4	1	Sitra 35 + NIVO3 + IPI1	PR	-38.4615
5	1	Sitra 35 + NIVO3 + IPI1	PR	-100
7	1	Sitra 35 + NIVO3 + IPI1	PR	-77.2727
9	1	Sitra 35 + NIVO3 + IPI1	CR	-100
11	2	Sitra 35 + NIVO3 + IPI0.7	PD	10.7143
12	2	Sitra 35 + NIVO3 + IPI0.7	SD	-25
13	2	Sitra 35 + NIVO3 + IPI0.7	SD (nPR)	-31.4286
14	3	Sitra 70 + NIVO3 + IPI0.7	PR	-40
15	3	Sitra 70 + NIVO3 + IPI0.7	PD	-19.0476
16	3	Sitra 70 + NIVO3 + IPI0.7	SD	-28.8372
18	4	Sitra 100 + NIVO3 + IPI0.7	SD	-26.8293
19	4	Sitra 100 + NIVO3 + IPI0.7	SD	-26.3158
20	4	Sitra 100 + NIVO3 + IPI0.7	PR	-53.3333
21	4	Sitra 100 + NIVO3 + IPI0.7	PR	-50
24	4	Sitra 100 + NIVO3 + IPI0.7	SD	-26.8293
26	4	Sitra 100 + NIVO3 + IPI0.7	SD	-16.9492
27	4	Sitra 100 + NIVO3 + IPI0.7	PR	-60
28	4	Sitra 100 + NIVO3 + IPI0.7	SD	-22.8571
29	4	Sitra 100 + NIVO3 + IPI0.7	PD	-25

## Sheet: Figure 2b
Patient ID	Cohort	Dose and Regimen	BOR	Time to confirmed CR, PR, SD, or PD (months)	IMDC Prognostic Risk (Score)	DLT	Time to occurrence of DLT (months)	Continued response at end of treatment	Rolled over to open-label extension study	Time of treatment (months)	NLR at screening	Sarcomatoid or rhabdoid dedifferentiation identified?	Sarcomatoid / rhabdoid percentage
1	1	Sitra 35 + NIVO3 + IPI1	PR	4.9	Intermediate (1)	N		No	Yes	33.4101	2.40517	No
2	1	Sitra 35 + NIVO3 + IPI1	PR	5.5	Intermediate (1)	N		No	No	9.33903	1.1125	No
3	1	Sitra 35 + NIVO3 + IPI1	SD	2.56495	Intermediate (1)	N		No	No	27.6554	4.58	No
4	1	Sitra 35 + NIVO3 + IPI1	PR	4.2	Intermediate (1)	Y	1.21671	Yes	No	3.51858	4.59836	Sarcomatoid	0.05
5	1	Sitra 35 + NIVO3 + IPI1	PR	4.4	Intermediate (2)	N		Yes	No	5.49161	2.16981	No
7	1	Sitra 35 + NIVO3 + IPI1	PR	4.7	Intermediate (1)	N		Yes	Yes	27.4252	1.09041	Rhabdoid	Not reported
9	1	Sitra 35 + NIVO3 + IPI1	CR	4.6	Intermediate (1)	N		Yes	Yes	26.6689	1.45614	No
11	2	Sitra 35 + NIVO3 + IPI0.7	PD	1.41401	Poor (3)	N		N/A	No	1.34824	7.29371	No
12	2	Sitra 35 + NIVO3 + IPI0.7	SD	2.76225	Intermediate (1)	N		No	No	4.60375	2.13158	Rhabdoid	0.5
13	2	Sitra 35 + NIVO3 + IPI0.7	SD	2.76225	Intermediate (1)	N		No	No	23.2489	6.36842	No
14	3	Sitra 70 + NIVO3 + IPI0.7	PR	6.7	Intermediate (1)	N		Yes	Yes	20.4538	3.98561	No
15	3	Sitra 70 + NIVO3 + IPI0.7	PD	2.72937	Intermediate (2)	N		N/A	No	3.45281	2.62416	Rhabdoid	Not reported
16	3	Sitra 70 + NIVO3 + IPI0.7	SD	2.69648	Poor (4)	N		No	No	15.6856	2.34536	No
18	4	Sitra 100 + NIVO3 + IPI0.7	SD	1.41401	Intermediate (1)	N		No	No	4.63663	2.22162	Sarcomatoid and rhabdoid	Sarcomatoid: 15% Rhabdoid: 1%
19	4	Sitra 100 + NIVO3 + IPI0.7	SD	2.00592	Intermediate (2)	Y	0.361723	No	No	5.78757	2.6087	No
20	4	Sitra 100 + NIVO3 + IPI0.7	PR	4.6	Intermediate (1)	N		No	No	10.3584	2.26946	No
21	4	Sitra 100 + NIVO3 + IPI0.7	PR	10.6544	Favorable (0)	N		Yes	Yes	12.4959	2.56977	No
24	4	Sitra 100 + NIVO3 + IPI0.7	SD	2.72937	Intermediate (2)	N		No	No	8.51694	3.7449	No
26	4	Sitra 100 + NIVO3 + IPI0.7	SD	1.57843	Intermediate (1)	Y	0.197304	No	Yes	11.0161	1.45614	No
27	4	Sitra 100 + NIVO3 + IPI0.7	PR	4.6	Intermediate (1)	N		Yes	Yes	11.0161	2.84615	Rhabdoid	0.2
28	4	Sitra 100 + NIVO3 + IPI0.7	SD	2.99244	Intermediate (2)	N		No	No	4.07761	1.85366	No
29	4	Sitra 100 + NIVO3 + IPI0.7	PD	2.89378	Intermediate (2)	Y	0.887866	N/A	No	4.53798	1.065	No

## Sheet: Figure 2c,d
Patient ID	Cohort	Duration of Overall Survival (months)a	Duration of Progression-free Survival (months)b	Time to Confirmed Response (months)	Duration of Response (months)
1	1	33.4*	26.5*	4.9	23.5*
2	1	13.4	8.7	5.5	5.7
3	1	31.0*	14.5	n/a	n/a
4	1	6.6*	4.2*	4.2	1.8*
5	1	5.9	5.9	4.4	3.2
7	1	27.5*	26.5*	4.7	23.6*
9	1	27.0*	26.7*	4.6	24.0*
11	2	6.6	0.0*	n/a	n/a
12	2	14.2	4.6	n/a	n/a
13	2	24.2*	23.2	n/a	n/a
14	3	20.5*	19.5*	6.7	14.8*
15	3	7.5	2.8	n/a	n/a
16	3	19.1*	15.7	n/a	n/a
18	4	15.6*	4.7	n/a	n/a
19	4	15.7*	3.3*	n/a	n/a
20	4	14.7*	10.3	4.6	7.7
21	4	12.6*	8.8*	10.7	1.8*
24	4	8.5*	6.7*	n/a	n/a
26	4	11.1*	10.1*	n/a	n/a
27	4	11.1*	8.3*	4.6	5.6*
28	4	8.5	4.9	n/a	n/a
29	4	7.2*	2.9	n/a	n/a
*censored time
n/a, not applicable

## Sheet: Figure 3a,c
ID	ModCluster	UMAP1	UMAP2
AAACCTGAGACTGTAA-1_1	T/NK	4.86686	4.49335
AAACCTGAGGTGCACA-1_1	B	0.98458	-7.49346
AAACCTGAGTGGAGAA-1_1	T/NK	4.85949	2.9579
AAACCTGAGTGGTAAT-1_1	B	3.53444	-8.72408
AAACCTGCAAACCTAC-1_1	T/NK	5.65222	3.69142
AAACCTGCAAGAAGAG-1_1	T/NK	5.98903	2.6385
AAACCTGCAATGGAAT-1_1	B	2.85255	-8.14147
AAACCTGCACGAAATA-1_1	T/NK	4.67498	3.37692
AAACCTGCACGACTCG-1_1	T/NK	6.94387	3.5609
AAACCTGCATCCTTGC-1_1	T/NK	4.10792	2.71885
AAACCTGGTCAGATAA-1_1	B	1.66028	-9.87955
AAACCTGGTCTCCCTA-1_1	Endothelial	-6.37618	8.79494
AAACCTGGTGCATCTA-1_1	B	0.975086	-8.27106
AAACCTGGTGGTCCGT-1_1	B	2.7196	-9.38268
AAACCTGGTGTGAAAT-1_1	T/NK	3.56903	0.300137
AAACCTGGTGTTCTTT-1_1	B	3.04317	-8.80808
AAACCTGGTTTGCATG-1_1	T/NK	3.47662	1.19701
AAACCTGTCAGGATCT-1_1	B	2.58245	-7.87831
AAACCTGTCAGTTCGA-1_1	B	3.58747	-7.93394
AAACCTGTCCGCTGTT-1_1	B	3.15648	-7.04827
AAACCTGTCCGTAGGC-1_1	T/NK	5.42434	3.04092
AAACCTGTCGCGCCAA-1_1	B	2.63975	-7.73117
AAACCTGTCGGTGTTA-1_1	T/NK	4.96693	1.96843
AAACCTGTCGTACCGG-1_1	Fibroblast	-11.5172	6.41913
AAACCTGTCGTATCAG-1_1	B	2.09438	-10.0037
AAACCTGTCTACTCAT-1_1	Endothelial	-6.20791	9.37518
AAACCTGTCTCCAACC-1_1	T/NK	3.13619	6.42258
AAACCTGTCTCCAGGG-1_1	B	1.76917	-7.37252
AAACGGGAGAAAGTGG-1_1	B	2.80517	-8.75349
AAACGGGAGAAGATTC-1_1	T/NK	4.72136	4.38955
AAACGGGAGACACTAA-1_1	T/NK	6.27155	0.92586
AAACGGGAGCACAGGT-1_1	T/NK	4.37897	3.11758
AAACGGGAGCCACTAT-1_1	B	2.04226	-9.05497
AAACGGGAGGCCATAG-1_1	B	2.11245	-7.26157
AAACGGGAGGTAAACT-1_1	B	2.98999	-8.75403
AAACGGGAGTCAATAG-1_1	B	1.52122	-7.03747
AAACGGGAGTCCCACG-1_1	B	1.59233	-7.89893
AAACGGGCAAGCCGTC-1_1	T/NK	6.71649	2.41881
AAACGGGCAAGCGTAG-1_1	T/NK	5.12152	0.866129
AAACGGGCAAGGGTCA-1_1	B	2.46705	-8.66114
AAACGGGCACCAGGCT-1_1	B	3.27802	-8.18972
AAACGGGCACTGTCGG-1_1	B	3.08865	-7.9035
AAACGGGCAGGAATCG-1_1	T/NK	5.77896	3.65295
AAACGGGCATTCTTAC-1_1	B	3.22578	-9.37884
AAACGGGCATTGGGCC-1_1	T/NK	3.52069	3.48714
AAACGGGGTCCGAGTC-1_1	B	0.914556	-7.72907
AAACGGGGTCTGCGGT-1_1	B	2.74096	-8.9099
AAACGGGGTTAGATGA-1_1	T/NK	5.07644	4.00403
AAACGGGTCCCGACTT-1_1	T/NK	3.74069	4.90779
AAACGGGTCCCGGATG-1_1	Myeloid	-9.23436	-7.37987
AAACGGGTCCGAGCCA-1_1	B	2.52164	-8.81312
AAACGGGTCGCCAAAT-1_1	T/NK	4.95354	0.352018
AAAGATGAGAAAGTGG-1_1	B	3.69005	-8.35492
AAAGATGAGAGAACAG-1_1	T/NK	4.14276	1.60845
AAAGATGAGAGACTAT-1_1	B	2.57469	-7.72567
AAAGATGAGCAATATG-1_1	Myeloid	-5.11952	-10.6897
AAAGATGAGCTTTGGT-1_1	T/NK	6.36024	3.70819
AAAGATGAGGGTCGAT-1_1	B	2.09689	-5.94451
AAAGATGCAATCACAC-1_1	B	1.19464	-7.64251
AAAGATGCACCTTGTC-1_1	T/NK	4.85321	3.95432
AAAGATGCAGACGCTC-1_1	T/NK	3.71524	2.72465
AAAGATGCAGCATGAG-1_1	B	2.92836	-5.86342
AAAGATGCATCGACGC-1_1	Plasma	-4.39845	1.41488
AAAGATGCATCTCCCA-1_1	B	3.81345	-7.49754
AAAGATGCATGTTCCC-1_1	T/NK	6.07214	2.77444
AAAGATGGTTATCGGT-1_1	T/NK	4.30259	1.97774
AAAGATGTCAACACTG-1_1	B	2.81101	-8.56417
AAAGATGTCACAGGCC-1_1	B	2.53968	-8.2328
AAAGATGTCACCCGAG-1_1	T/NK	3.88621	4.40862
AAAGATGTCATCGCTC-1_1	T/NK	4.38971	4.31056
AAAGATGTCTTGTATC-1_1	T/NK	5.84772	3.21013
AAAGCAAAGCGACGTA-1_1	B	2.41759	-7.29858
AAAGCAAAGGATCGCA-1_1	B	1.54632	-7.85623
AAAGCAAAGTAGGTGC-1_1	T/NK	3.58178	1.70408
AAAGCAAAGTGATCGG-1_1	T/NK	4.9983	4.00393
AAAGCAACAAACCCAT-1_1	B	1.34706	-8.23764
AAAGCAACAAGACACG-1_1	T/NK	4.81222	1.93186
AAAGCAACACGGTGTC-1_1	B	2.38659	-6.1304
AAAGCAACATAGACTC-1_1	B	3.9742	-8.67388
AAAGCAACATGAGCGA-1_1	B	4.39192	-7.88305
AAAGCAAGTCAATACC-1_1	T/NK	4.29408	2.92337
AAAGCAAGTCCAGTGC-1_1	B	2.59803	-7.33309
AAAGCAAGTCGAGATG-1_1	B	2.12563	-6.93365
AAAGCAAGTTGTCGCG-1_1	B	3.62547	-7.83481
AAAGCAATCAGTGTTG-1_1	B	3.55503	-9.36569
AAAGCAATCATGTCTT-1_1	B	4.4693	-8.14613
AAAGCAATCCGAATGT-1_1	B	4.62084	-5.64321
AAAGCAATCGTCTGCT-1_1	T/NK	5.93361	1.25354
AAAGCAATCTGTACGA-1_1	B	1.64783	-8.09914
AAAGCAATCTGTCAAG-1_1	B	4.55822	-5.93691
AAAGCAATCTTTACGT-1_1	T/NK	6.46916	3.297
AAAGTAGAGCCTTGAT-1_1	B	3.68907	-8.84566
AAAGTAGAGCGAAGGG-1_1	T/NK	4.60568	2.42836
AAAGTAGAGCGTAATA-1_1	T/NK	5.39116	1.20205
AAAGTAGAGCTGTTCA-1_1	T/NK	2.88847	6.75148
AAAGTAGAGTGCCAGA-1_1	B	3.28448	-7.7741
AAAGTAGCAATCGGTT-1_1	T/NK	3.05877	1.98264
AAAGTAGCACCCATGG-1_1	B	3.25585	-8.31215
AAAGTAGCACGAGAGT-1_1	B	3.08815	-8.16522
AAAGTAGCAGCTCCGA-1_1	B	3.34167	-8.52054
AAAGTAGCATGCCTTC-1_1	T/NK	4.2928	1.8389
AAAGTAGCATGGTCAT-1_1	T/NK	5.44483	1.42188
AAAGTAGGTGCTCTTC-1_1	B	2.68568	-6.57395
AAAGTAGGTTTGACTG-1_1	B	2.97483	-8.70907
AAAGTAGTCATTTGGG-1_1	T/NK	3.91287	0.526374
AAAGTAGTCGATCCCT-1_1	T/NK	4.468	2.3134
AAAGTAGTCGTCACGG-1_1	B	2.17433	-7.55555
AAAGTAGTCGTTTGCC-1_1	B	2.37168	-8.9965
AAAGTAGTCTATCCTA-1_1	B	4.47056	-5.07908
AAAGTAGTCTCTAAGG-1_1	B	3.39172	-8.44878
AAAGTAGTCTTCTGGC-1_1	T/NK	6.59543	2.43473
AAATGCCAGGCGACAT-1_1	B	3.39631	-8.11638
AAATGCCAGGTAGCTG-1_1	Myeloid	-4.13089	-8.20971
AAATGCCCAGACAAAT-1_1	T/NK	4.92277	1.75485
AAATGCCCAGCGTTCG-1_1	T/NK	2.07285	8.04268
AAATGCCCAGGACCCT-1_1	B	3.19478	-8.20164
AAATGCCCATCATCCC-1_1	T/NK	3.9723	1.85916
AAATGCCCATCCGGGT-1_1	T/NK	5.5088	2.99978
AAATGCCGTGATGCCC-1_1	T/NK	6.18435	0.930512
AAATGCCGTGGCGAAT-1_1	B	3.39407	-6.56614
AAATGCCGTGTTGGGA-1_1	B	2.39943	-7.49488
AAATGCCGTTATGCGT-1_1	B	3.15726	-7.27822
AAATGCCGTTTGGCGC-1_1	B	3.20119	-7.29893
AAATGCCTCCCAAGAT-1_1	B	4.07442	-9.2023
AAATGCCTCCTAGAAC-1_1	T/NK	6.09631	3.98527
AAATGCCTCGAATGGG-1_1	B	2.90211	-8.64455
AAATGCCTCGATCCCT-1_1	B	4.28169	-5.04418
AAATGCCTCGCCTGAG-1_1	B	1.19336	-9.2253
AAATGCCTCGCGGATC-1_1	B	1.98333	-7.89333
AAATGCCTCGGAAACG-1_1	T/NK	4.90485	2.0156
AAATGCCTCGGGAGTA-1_1	T/NK	5.34941	1.98476
AAATGCCTCGTCTGAA-1_1	B	1.78549	-7.51794
AAATGCCTCGTTACAG-1_1	T/NK	5.11832	2.53226
AAATGCCTCTAAGCCA-1_1	B	2.3312	-8.91062
AAATGCCTCTGAGGGA-1_1	T/NK	4.69105	4.18726
AACACGTAGCCCGAAA-1_1	T/NK	5.71577	2.56775
AACACGTAGCCTATGT-1_1	B	1.84037	-8.2084
AACACGTAGGATGGTC-1_1	B	3.26216	-7.68479
AACACGTAGTACCGGA-1_1	B	1.37243	-9.60022
AACACGTAGTCCGGTC-1_1	T/NK	4.0704	4.57343
AACACGTAGTGTACCT-1_1	T/NK	4.6108	3.89994
AACACGTAGTTGTAGA-1_1	T/NK	4.98663	1.40443
AACACGTCAATGCCAT-1_1	T/NK	3.82586	2.57178
AACACGTCACATGACT-1_1	B	4.55198	-6.45351
AACACGTCAGCAGTTT-1_1	B	3.33662	-9.77499
AACACGTGTAAGTGGC-1_1	T/NK	2.04389	9.79905
AACACGTGTCCATGAT-1_1	T/NK	2.56883	1.04024
AACACGTGTCTCTTTA-1_1	B	3.96355	-5.40032
AACACGTGTGCCTGCA-1_1	T/NK	4.35781	3.58364
AACACGTGTGTGACGA-1_1	B	3.8765	-9.26268
AACACGTGTTATGCGT-1_1	T/NK	3.31329	8.07562
AACACGTGTTTAAGCC-1_1	B	0.79653	-8.89519
AACACGTTCAAACGGG-1_1	B	2.94393	-9.06291
AACACGTTCAACGGGA-1_1	Myeloid	-4.21134	-8.70584
AACACGTTCAATCACG-1_1	T/NK	4.38263	3.2026
AACACGTTCAATCTCT-1_1	T/NK	4.00315	3.23575
AACACGTTCCGAGCCA-1_1	T/NK	5.00687	3.11416
AACCATGAGAGGGCTT-1_1	T/NK	4.43296	3.81185
AACCATGAGCTAGGCA-1_1	B	2.9002	-9.0677
AACCATGAGGACATTA-1_1	B	3.23412	-9.26048
AACCATGAGGGTTCCC-1_1	B	2.26766	-8.78879
AACCATGAGTTCGCAT-1_1	T/NK	3.19666	2.14307
AACCATGCAAGACGTG-1_1	B	3.62071	-9.06622
AACCATGCAATCCAAC-1_1	B	2.15048	-8.29426
AACCATGCATGGTAGG-1_1	B	3.06418	-9.86344
AACCATGCATTTGCTT-1_1	B	3.06911	-9.76127
AACCATGGTAAGGGAA-1_1	B	3.84825	-8.89826
AACCATGGTAATTGGA-1_1	B	3.36422	-8.44453
AACCATGGTCGCTTTC-1_1	T/NK	4.27481	2.22872
AACCATGGTGATAAGT-1_1	T/NK	6.46646	2.64978
AACCATGGTGCGGTAA-1_1	T/NK	4.8021	2.56653
AACCATGTCAAACCAC-1_1	B	2.82653	-8.98888
AACCATGTCACCTTAT-1_1	T/NK	5.84494	2.52442
AACCATGTCAGAAATG-1_1	B	3.28203	-8.63947
AACCATGTCATCGGAT-1_1	T/NK	4.83266	3.31529
AACCATGTCCACTGGG-1_1	B	4.1615	-6.80591
AACCATGTCTACTATC-1_1	B	2.2298	-9.39027
AACCATGTCTCGTATT-1_1	B	2.96272	-7.99136
AACCATGTCTGACCTC-1_1	T/NK	6.4336	2.94629
AACCATGTCTTGAGAC-1_1	B	4.6103	-7.7354
AACCGCGAGAAACGAG-1_1	B	1.94417	-8.52705
AACCGCGAGCACGCCT-1_1	B	3.68265	-7.71781
AACCGCGAGCCGATTT-1_1	T/NK	5.29509	2.29984
AACCGCGAGCTGAACG-1_1	T/NK	5.89688	1.88991
AACCGCGAGGCTACGA-1_1	T/NK	3.23687	1.92089
AACCGCGAGGCTAGCA-1_1	B	1.80111	-9.22768
AACCGCGCAAGGACAC-1_1	B	2.19433	-9.3994
AACCGCGCACAGCGTC-1_1	T/NK	5.45231	3.08816
AACCGCGCACCTATCC-1_1	T/NK	5.89129	4.56397
AACCGCGCAGACGCCT-1_1	B	2.25017	-8.4007
AACCGCGCAGCCTTGG-1_1	T/NK	4.88836	3.68329
AACCGCGCAGGTTTCA-1_1	T/NK	4.23489	4.25542
AACCGCGGTACAGTTC-1_1	B	1.55018	-7.83874
AACCGCGGTCGAATCT-1_1	B	1.36882	-9.41579
AACCGCGGTCGCGAAA-1_1	B	4.58803	-7.40717
AACCGCGTCAACCATG-1_1	T/NK	4.04724	0.4103
AACCGCGTCATGCAAC-1_1	B	4.58042	-7.48775
AACCGCGTCCCTAATT-1_1	B	2.6924	-8.87441
AACCGCGTCCTGCTTG-1_1	T/NK	4.88055	1.75963
AACCGCGTCTTGTTTG-1_1	B	3.84939	-4.68105
AACGTTGAGAGTTGGC-1_1	T/NK	4.06194	2.68087
AACGTTGAGCGATATA-1_1	T/NK	6.23888	2.61472
AACGTTGAGCGCCTTG-1_1	B	2.01314	-8.81601
AACGTTGAGCTAAACA-1_1	B	2.38436	-8.14365
AACGTTGAGCTAGTGG-1_1	T/NK	5.56319	1.44988
AACGTTGAGCTGCAAG-1_1	B	2.22589	-9.98226
AACGTTGAGGCCCGTT-1_1	B	3.99758	-6.38619
AACGTTGAGGTGCAAC-1_1	T/NK	6.67325	2.37969
AACGTTGCAAGGACAC-1_1	T/NK	4.18194	2.58726
AACGTTGCAATGGACG-1_1	T/NK	2.00145	7.01897
AACGTTGCACAGGCCT-1_1	T/NK	6.72292	1.23261
AACGTTGCACATTCGA-1_1	T/NK	3.79809	3.82917
AACGTTGCAGGACCCT-1_1	B	2.5634	-7.10268
AACGTTGCAGGGTACA-1_1	T/NK	6.16505	2.99467
AACGTTGCATAGTAAG-1_1	B	2.22161	-6.99751
AACGTTGGTAGAAAGG-1_1	T/NK	3.38552	0.339519
AACGTTGGTCAAAGAT-1_1	B	3.00146	-7.65627
AACGTTGGTCGCGAAA-1_1	B	1.50781	-6.81134
AACGTTGGTCGCTTCT-1_1	T/NK	4.38547	2.87465
AACGTTGGTTCACGGC-1_1	B	0.807593	-7.90978
AACGTTGTCACAAACC-1_1	T/NK	2.46769	8.90758
AACGTTGTCATTTGGG-1_1	T/NK	4.73709	4.06808
AACGTTGTCTGTACGA-1_1	B	2.43132	-9.13138
AACTCAGAGAGACTAT-1_1	T/NK	5.17425	2.58512
AACTCAGAGATCGATA-1_1	B	3.35838	-9.02027
AACTCAGAGCTAGTCT-1_1	B	1.78007	-9.59721
AACTCAGAGTAGATGT-1_1	T/NK	4.691	0.913891
AACTCAGAGTGTGGCA-1_1	T/NK	4.53735	2.62076
AACTCAGCAATTGCTG-1_1	T/NK	6.60779	3.29121
AACTCAGCACGGTTTA-1_1	B	4.30237	-7.65285
AACTCAGCATGTCTCC-1_1	T/NK	4.80265	1.90832
AACTCAGGTAATTGGA-1_1	T/NK	4.58662	2.12416
AACTCAGGTATGAATG-1_1	B	4.06985	-7.87357
AACTCAGGTCGAATCT-1_1	T/NK	4.10944	2.39854
AACTCAGGTCTCCACT-1_1	T/NK	5.91318	2.29288
AACTCAGGTTACAGAA-1_1	T/NK	5.79369	2.92629
AACTCAGGTTCCGTCT-1_1	B	3.43506	-7.08676
AACTCAGTCAATCACG-1_1	B	3.06387	-8.32576
AACTCAGTCCACGTTC-1_1	T/NK	6.28178	1.6914
AACTCAGTCTACTCAT-1_1	T/NK	3.51956	6.88101
AACTCAGTCTGATTCT-1_1	T/NK	3.17041	2.37684
AACTCCCAGACCACGA-1_1	B	1.22928	-8.0445
AACTCCCAGACTGGGT-1_1	B	2.2652	-9.47601
AACTCCCAGAGTCTGG-1_1	B	2.60807	-7.82863
AACTCCCAGCTGCCCA-1_1	T/NK	4.39892	0.0697895
AACTCCCAGGCCCGTT-1_1	T/NK	3.34391	3.37651
AACTCCCCAAGAGTCG-1_1	B	3.52525	-7.06499
AACTCCCCACCATCCT-1_1	B	2.61674	-5.87997
AACTCCCCACCCTATC-1_1	B	3.8239	-6.92716
AACTCCCGTGCTGTAT-1_1	B	2.78572	-8.83194
AACTCCCGTTGGTAAA-1_1	Myeloid	-9.27073	-6.97671
AACTCCCTCACATAGC-1_1	T/NK	4.82948	1.10319
AACTCCCTCATGTGGT-1_1	T/NK	5.60521	1.336
AACTCCCTCGAGAACG-1_1	B	1.25013	-7.24624
AACTCCCTCGCCATAA-1_1	B	3.04559	-9.0886
AACTCCCTCGGATGGA-1_1	T/NK	6.07957	2.17893
AACTCCCTCTGGTGTA-1_1	B	1.80385	-9.76336
AACTCTTAGAGCCCAA-1_1	B	3.02766	-6.34172
AACTCTTAGCCTCGTG-1_1	T/NK	4.98982	1.68601
AACTCTTAGGACACCA-1_1	B	3.24696	-9.71415
AACTCTTAGGAGTTTA-1_1	B	2.69364	-6.32574
AACTCTTAGGTACTCT-1_1	Fibroblast	-10.8826	3.48253
AACTCTTCAAGTCTGT-1_1	T/NK	5.25394	1.75856
AACTCTTCACCAGGCT-1_1	T/NK	4.60104	1.74832
AACTCTTCACTACAGT-1_1	B	3.0514	-6.18227
AACTCTTCAGCGAACA-1_1	T/NK	4.27179	3.13037
AACTCTTCAGCGATCC-1_1	T/NK	4.19197	7.02549
AACTCTTCAGGTGCCT-1_1	T/NK	5.24391	2.18183
AACTCTTCATACAGCT-1_1	T/NK	3.78176	1.13475
AACTCTTCATACCATG-1_1	B	2.27936	-8.29524
AACTCTTCATCGATTG-1_1	T/NK	4.04847	3.88231
AACTCTTGTATAAACG-1_1	B	3.83566	-9.38163
AACTCTTGTCAATGTC-1_1	T/NK	5.0932	2.61792
AACTCTTGTCGAGATG-1_1	T/NK	4.22894	0.153219
AACTCTTGTGAGTATA-1_1	T/NK	5.50258	1.37801
AACTCTTGTGTGCCTG-1_1	B	2.43177	-8.13881
AACTCTTTCAACACGT-1_1	B	2.09036	-9.60174
AACTCTTTCCTTGCCA-1_1	T/NK	4.35075	5.46965
AACTCTTTCGACCAGC-1_1	T/NK	3.85606	6.62842
AACTCTTTCGACGGAA-1_1	B	1.66245	-7.54679
AACTCTTTCTGTCAAG-1_1	T/NK	4.77903	1.23091
AACTCTTTCTGTCTCG-1_1	T/NK	4.56948	1.14477
AACTCTTTCTTGCAAG-1_1	T/NK	4.97088	5.37777
AACTCTTTCTTGTACT-1_1	T/NK	4.98693	1.28007
AACTGGTAGACAAGCC-1_1	B	2.32995	-6.85516
AACTGGTAGATAGCAT-1_1	B	4.05737	-5.86754
AACTGGTAGCAGACTG-1_1	Endothelial	-5.74711	10.3054
AACTGGTAGCTAGTCT-1_1	B	1.861	-9.84263
AACTGGTAGTACATGA-1_1	T/NK	5.40365	3.25809
AACTGGTAGTCAAGCG-1_1	B	2.57984	-7.62668
AACTGGTAGTCAATAG-1_1	T/NK	5.86494	1.95906
AACTGGTAGTGACTCT-1_1	B	3.75754	-5.0065
AACTGGTCAAAGTCAA-1_1	B	2.99929	-9.56708
AACTGGTCACCGAAAG-1_1	B	4.38614	-7.25798
AACTGGTCAGCTCCGA-1_1	T/NK	5.92229	4.02374
AACTGGTCAGCTGTTA-1_1	T/NK	4.03546	3.5059
AACTGGTCATAAAGGT-1_1	B	2.29127	-9.59301
AACTGGTCATAGTAAG-1_1	Fibroblast	-11.8544	6.59327
AACTGGTCATATGAGA-1_1	B	2.63224	-9.23991
AACTGGTCATATGGTC-1_1	B	3.17778	-6.4411
AACTGGTGTAAATACG-1_1	B	3.61249	-7.96567
AACTGGTGTACTCGCG-1_1	T/NK	4.82907	1.72695
AACTGGTGTAGCGTCC-1_1	B	4.21531	-7.2554
AACTGGTGTAGGAGTC-1_1	T/NK	5.57863	1.23419
AACTGGTGTGACTCAT-1_1	T/NK	2.46991	0.53114
AACTGGTGTGGCTCCA-1_1	B	3.69866	-6.75762
AACTGGTGTTCCGGCA-1_1	B	3.59775	-7.02053
AACTGGTTCAAACCGT-1_1	B	4.44724	-7.63679
AACTGGTTCCCAAGTA-1_1	T/NK	4.74894	1.95786
AACTGGTTCCTGTAGA-1_1	T/NK	5.79311	-0.0582916
AACTGGTTCGGCGGTT-1_1	T/NK	5.46753	2.68107
AACTGGTTCTCGTTTA-1_1	T/NK	2.80144	7.86117
AACTGGTTCTGATTCT-1_1	T/NK	6.01672	3.17778
AACTGGTTCTGCAGTA-1_1	T/NK	4.96889	2.83375
AACTTTCAGACAGGCT-1_1	T/NK	4.82759	4.97385
AACTTTCAGATGTGGC-1_1	T/NK	4.99732	3.07068
AACTTTCAGGAGTTTA-1_1	T/NK	4.26304	5.68675
AACTTTCAGGGTTCCC-1_1	B	4.43033	-6.2486
AACTTTCAGTGTCTCA-1_1	B	2.52806	-7.16998
AACTTTCAGTGTGGCA-1_1	T/NK	5.31156	2.33245
AACTTTCCAAACGCGA-1_1	B	4.35661	-8.16894
AACTTTCCACAAGCCC-1_1	B	4.34899	-4.76432
AACTTTCCACGGTAAG-1_1	B	3.51455	-5.98992
AACTTTCCACTTAAGC-1_1	T/NK	5.24604	1.43334
AACTTTCCATTCTCAT-1_1	T/NK	4.32144	7.79251
AACTTTCGTTAGGGTG-1_1	B	2.7297	-6.24345
AACTTTCTCAAAGACA-1_1	B	3.48841	-6.93445
AACTTTCTCAACCAAC-1_1	T/NK	5.58048	2.78949
AACTTTCTCACTCCTG-1_1	B	2.48567	-6.62209
AACTTTCTCATCGGAT-1_1	T/NK	3.78515	4.50015
AACTTTCTCATCTGTT-1_1	B	2.42147	-7.27588
AACTTTCTCCGTTGCT-1_1	B	2.78902	-7.99972
AACTTTCTCTACCAGA-1_1	B	3.19816	-8.74026
AAGACCTAGAACTCGG-1_1	B	2.11413	-9.76513
AAGACCTAGAGACTAT-1_1	B	4.39446	-6.98071
AAGACCTAGAGGTAGA-1_1	T/NK	3.88214	2.43936
AAGACCTAGCCAGTTT-1_1	B	3.45377	-9.79297
AAGACCTAGGAGTAGA-1_1	T/NK	5.50432	3.33442
AAGACCTAGGCATGGT-1_1	T/NK	3.13484	8.54018
AAGACCTAGGCATTGG-1_1	T/NK	4.11939	3.40919
AAGACCTAGTCTCCTC-1_1	B	3.72054	-7.08022
AAGACCTAGTGTCCCG-1_1	B	2.84174	-5.96704
AAGACCTCACTGTTAG-1_1	T/NK	4.1656	3.62501
AAGACCTCAGAGCCAA-1_1	B	4.21134	-8.44451
AAGACCTCATACGCTA-1_1	B	4.12751	-8.1989
AAGACCTCATCATCCC-1_1	T/NK	4.60253	1.45858
AAGACCTCATTTCAGG-1_1	B	4.66269	-5.89353
AAGACCTGTCGAAAGC-1_1	T/NK	5.46617	2.03088
AAGACCTGTCTGATCA-1_1	B	1.70078	-9.68488
AAGACCTGTGGTAACG-1_1	B	1.13768	-7.27873
AAGACCTGTTAAGACA-1_1	B	4.57521	-6.65238
AAGACCTTCCAAACTG-1_1	B	3.67922	-6.01999
AAGACCTTCCCAACGG-1_1	B	1.71706	-7.01961
AAGACCTTCCCTAATT-1_1	B	3.76568	-7.68731
AAGCCGCAGAGCTGCA-1_1	B	0.710127	-8.21076
AAGCCGCAGAGTCTGG-1_1	B	3.06516	-9.36775
AAGCCGCAGATATGGT-1_1	B	4.09709	-5.32545
AAGCCGCAGGACATTA-1_1	T/NK	6.12721	3.06746
AAGCCGCAGGAGTTGC-1_1	B	2.01516	-9.14346
AAGCCGCAGTCATGCT-1_1	Endothelial	-6.9481	10.2889
AAGCCGCAGTGTGAAT-1_1	B	3.16559	-9.16786
AAGCCGCAGTTGTCGT-1_1	B	1.66793	-8.91146
AAGCCGCCAAAGGAAG-1_1	T/NK	5.58095	1.54611
AAGCCGCCAAGGGTCA-1_1	T/NK	6.05532	2.78646
AAGCCGCCAATACGCT-1_1	T/NK	3.31739	2.27779
AAGCCGCCAATGGAAT-1_1	B	1.3736	-6.70831
AAGCCGCCAATGTAAG-1_1	B	2.28989	-7.40124
AAGCCGCCACCTTGTC-1_1	T/NK	5.00047	2.80144
AAGCCGCCAGCTCGAC-1_1	T/NK	5.3454	3.23591
AAGCCGCCATCGATGT-1_1	T/NK	6.54821	1.50171
AAGCCGCCATTAGCCA-1_1	B	4.22013	-8.11919
AAGCCGCCATTAGGCT-1_1	Endothelial	-5.02343	9.01103
AAGCCGCGTATCAGTC-1_1	B	3.08505	-8.28801
AAGCCGCGTCGAACAG-1_1	B	3.30676	-7.7165
AAGCCGCGTCGCCATG-1_1	B	1.92758	-8.4329
AAGCCGCGTCTAGTGT-1_1	B	4.26143	-6.91966
AAGCCGCGTGGTAACG-1_1	T/NK	3.65571	1.83438
AAGCCGCGTGTGCCTG-1_1	T/NK	5.4503	1.0953
AAGCCGCGTGTTAAGA-1_1	B	3.94506	-7.51229
AAGCCGCGTTCCATGA-1_1	T/NK	5.72222	3.87201
AAGCCGCGTTTGTTGG-1_1	B	3.30384	-9.19891
AAGCCGCTCAACACTG-1_1	T/NK	4.84355	0.941684
AAGCCGCTCACCGTAA-1_1	T/NK	3.74813	6.30137
AAGCCGCTCATGTGGT-1_1	T/NK	3.07302	8.12625
AAGCCGCTCGGATGGA-1_1	T/NK	4.05979	0.710049
AAGCCGCTCGGCATCG-1_1	B	2.0811	-6.61579
AAGGAGCAGACACGAC-1_1	B	2.68862	-9.69576
AAGGAGCAGATCCCGC-1_1	B	4.36404	-5.64989
AAGGAGCAGCGATGAC-1_1	B	1.86748	-6.49566
AAGGAGCAGCTGAAAT-1_1	T/NK	4.45132	3.76415
AAGGAGCAGCTGCGAA-1_1	T/NK	3.28334	7.53489
AAGGAGCAGGTAAACT-1_1	T/NK	4.64394	2.15529
AAGGAGCCAAACGCGA-1_1	B	3.51076	-7.8963
AAGGAGCCAACGATGG-1_1	B	1.86652	-7.03475
AAGGAGCCAAGCCATT-1_1	B	3.56378	-6.85195
AAGGAGCCAATTGCTG-1_1	T/NK	3.94479	7.70045
AAGGAGCCACAGACTT-1_1	B	4.1381	-7.09712
AAGGAGCCATCGACGC-1_1	T/NK	4.11152	1.43183
AAGGAGCGTCACTTCC-1_1	B	1.04069	-7.7528
AAGGAGCGTCTCGTTC-1_1	T/NK	3.91356	7.99299
AAGGAGCTCAACCAAC-1_1	T/NK	5.28856	2.95142
AAGGAGCTCAACCATG-1_1	B	3.48957	-7.95417
AAGGAGCTCAGAGACG-1_1	B	3.66363	-9.31339
AAGGAGCTCCGTTGTC-1_1	B	4.13555	-5.93931
AAGGAGCTCCTATTCA-1_1	T/NK	6.85405	2.82226
AAGGAGCTCGCCTGAG-1_1	T/NK	5.86391	4.29142
AAGGAGCTCGCTTGTC-1_1	T/NK	4.74949	-0.0768281
AAGGAGCTCTAACGGT-1_1	B	4.03772	-7.67961
AAGGCAGAGATCCCGC-1_1	Fibroblast	-14.0713	5.70592
AAGGCAGAGCTGATAA-1_1	B	4.66373	-5.84621
AAGGCAGAGGTCATCT-1_1	B	1.84933	-7.5816
AAGGCAGAGTGGTAGC-1_1	B	2.54206	-7.65427
AAGGCAGCAAATACAG-1_1	B	1.81911	-9.76129
AAGGCAGCAAGTACCT-1_1	B	3.25291	-8.31266
AAGGCAGCAATGGAGC-1_1	T/NK	4.41928	1.46119
AAGGCAGCACGAGGTA-1_1	T/NK	5.63175	2.63757
AAGGCAGCAGCCAGAA-1_1	T/NK	5.36211	1.61065
AAGGCAGCATAGGATA-1_1	T/NK	6.10064	4.50213
AAGGCAGCATAGTAAG-1_1	B	2.63666	-6.1217
AAGGCAGGTATTAGCC-1_1	T/NK	5.45223	2.82433
AAGGCAGGTCCCTTGT-1_1	Endothelial	-4.91575	9.59885
AAGGCAGGTGCTGTAT-1_1	B	1.23318	-7.70476
AAGGCAGGTTAGTGGG-1_1	T/NK	4.41433	2.13333
AAGGCAGTCACAAACC-1_1	Endothelial	-4.79775	9.545
AAGGCAGTCACTTCAT-1_1	T/NK	4.32188	5.13863
AAGGCAGTCATCTGTT-1_1	T/NK	6.09468	2.45201
AAGGCAGTCATGCAAC-1_1	T/NK	3.89487	2.2621
AAGGCAGTCCTCCTAG-1_1	T/NK	3.76264	5.76861
AAGGCAGTCGTCCGTT-1_1	B	2.14545	-7.12745
AAGGCAGTCTGTTTGT-1_1	T/NK	4.49702	1.87551
AAGGTTCAGAATTGTG-1_1	T/NK	5.37734	3.64567
AAGGTTCAGACTGGGT-1_1	B	2.56772	-8.12476
AAGGTTCAGTACCGGA-1_1	B	3.22488	-6.66271
AAGGTTCCAAGGTTCT-1_1	T/NK	4.03334	1.36501
AAGGTTCCACAGTCGC-1_1	T/NK	4.34636	2.59614
AAGGTTCCACCGAAAG-1_1	B	1.64163	-8.09591
AAGGTTCCACCTCGGA-1_1	T/NK	4.20325	1.83517
AAGGTTCCACGAGAGT-1_1	T/NK	4.01119	7.76843
AAGGTTCCAGCGAACA-1_1	T/NK	4.99233	2.69629
AAGGTTCCAGGTCTCG-1_1	T/NK	6.15785	2.30694
AAGGTTCCATCCGGGT-1_1	B	4.1082	-5.60886
AAGGTTCCATGGAATA-1_1	B	3.14282	-8.53956
AAGGTTCCATTGCGGC-1_1	B	4.28839	-5.48572
AAGGTTCGTACCGTAT-1_1	T/NK	5.30911	3.41579
AAGGTTCGTACTCTCC-1_1	B	4.26585	-8.35432
AAGGTTCGTAGGGACT-1_1	T/NK	6.52911	3.33928
AAGGTTCGTCAGAAGC-1_1	B	2.55874	-6.69348
AAGGTTCGTCTCTCGT-1_1	T/NK	3.97994	3.48955
AAGGTTCGTCTTGATG-1_1	T/NK	5.47071	4.12823
AAGGTTCGTGTGTGCC-1_1	B	4.07104	-7.05028
AAGGTTCTCAAGGTAA-1_1	B	3.95923	-5.97678
AAGGTTCTCATCACCC-1_1	B	3.35054	-10.0416
AAGGTTCTCATGGTCA-1_1	B	3.35349	-8.40164
AAGGTTCTCATTATCC-1_1	T/NK	4.73199	1.51465
AAGGTTCTCGTGGACC-1_1	B	3.32131	-6.17967
AAGGTTCTCTCCAACC-1_1	B	3.58018	-9.26536
AAGGTTCTCTGGGCCA-1_1	Myeloid	-5.47975	-11.8006
AAGTCTGAGACTACAA-1_1	B	2.83534	-9.13994
AAGTCTGAGCCTATGT-1_1	B	3.61947	-8.52081
AAGTCTGAGCGTAATA-1_1	B	3.46756	-7.44251
AAGTCTGAGGAGTCTG-1_1	T/NK	3.76106	3.48658
AAGTCTGAGGAGTTGC-1_1	B	2.40302	-6.58007
AAGTCTGCAAATACAG-1_1	B	1.38661	-6.86382
AAGTCTGCAATCGAAA-1_1	T/NK	4.98096	2.77794
AAGTCTGCAATGGAAT-1_1	B	3.27595	-9.46226
AAGTCTGCACCTCGTT-1_1	B	4.36277	-5.32642
AAGTCTGCACGAGAGT-1_1	B	3.17519	-6.62197
AAGTCTGCACGTGAGA-1_1	B	1.4173	-9.38576
AAGTCTGCAGGTCTCG-1_1	Endothelial	-5.35526	8.26572
AAGTCTGCATGGTCTA-1_1	B	3.96398	-8.80379
AAGTCTGCATTACCTT-1_1	B	3.90105	-7.33864
AAGTCTGGTCGAAAGC-1_1	B	2.84177	-7.53158
AAGTCTGGTGGTAACG-1_1	B	2.55391	-8.73983
AAGTCTGGTTACGACT-1_1	T/NK	3.44125	1.89041
AAGTCTGGTTCCGTCT-1_1	B	1.7108	-8.63341
AAGTCTGGTTTACTCT-1_1	B	3.53375	-7.72559
AAGTCTGTCACCTCGT-1_1	Endothelial	-4.9204	8.41632
AAGTCTGTCATATCGG-1_1	B	3.89533	-7.1275
AAGTCTGTCCCAACGG-1_1	B	1.95917	-8.56867
AAGTCTGTCCTCCTAG-1_1	B	3.83131	-8.46327
AATCCAGAGAAACGAG-1_1	B	2.73071	-8.91005
AATCCAGAGATAGGAG-1_1	T/NK	4.50032	1.6919
AATCCAGAGATATGCA-1_1	T/NK	3.40619	2.92581
AATCCAGAGATGCCAG-1_1	B	2.97264	-6.03545
AATCCAGAGCGAGAAA-1_1	B	2.19318	-9.83016
AATCCAGAGCGTGAGT-1_1	T/NK	4.33387	2.5292
AATCCAGAGGACTGGT-1_1	B	2.29754	-9.23972
AATCCAGAGGGCTCTC-1_1	B	2.59047	-8.67194
AATCCAGAGGTCATCT-1_1	B	1.51693	-6.73751
AATCCAGAGGTGCTAG-1_1	T/NK	3.70206	0.609712
AATCCAGAGTCGAGTG-1_1	B	3.32327	-8.28652
AATCCAGAGTGAATTG-1_1	T/NK	5.14962	1.20863
AATCCAGCAACACGCC-1_1	T/NK	5.42691	0.465653
AATCCAGCACCGAATT-1_1	Myeloid	-8.51756	-4.99854
AATCCAGCACCGATAT-1_1	B	2.89433	-6.97638
AATCCAGCACGCGAAA-1_1	B	1.4501	-6.6981
AATCCAGCAGTCGATT-1_1	T/NK	4.77391	0.475397
AATCCAGGTCATGCCG-1_1	B	4.36396	-7.91355
AATCCAGGTTGTACAC-1_1	B	2.48569	-7.35064
AATCCAGTCAAACCAC-1_1	B	0.881732	-9.29214
AATCCAGTCAAGCCTA-1_1	B	3.8126	-7.21539
AATCCAGTCAGCCTAA-1_1	T/NK	3.81705	3.43871
AATCCAGTCATGCATG-1_1	B	4.62475	-6.6614
AATCCAGTCCAGAAGG-1_1	B	2.5851	-6.68671
AATCCAGTCCGTAGGC-1_1	T/NK	5.34339	3.70508
AATCCAGTCGAATCCA-1_1	B	4.43733	-6.12707
AATCCAGTCGGCTACG-1_1	T/NK	5.47676	2.67709
AATCCAGTCGGTCCGA-1_1	T/NK	5.72994	1.7319
AATCCAGTCGTGGGAA-1_1	T/NK	6.65263	3.75232
AATCGGTAGACCACGA-1_1	T/NK	5.82022	3.84566
AATCGGTAGCACCGCT-1_1	B	0.90118	-8.49469
AATCGGTAGCTGTCTA-1_1	B	3.57132	-6.97342
AATCGGTCAAACAACA-1_1	B	2.96857	-9.27261
AATCGGTCACCAACCG-1_1	T/NK	4.86729	2.5036
AATCGGTCATCGGTTA-1_1	B	3.31575	-7.94082
AATCGGTGTAAGAGGA-1_1	Endothelial	-5.57103	9.08827
AATCGGTGTACGACCC-1_1	B	2.37988	-8.67266
AATCGGTGTAGGCATG-1_1	T/NK	4.39662	0.0538308
AATCGGTGTCCTAGCG-1_1	B	1.2465	-7.56644
AATCGGTGTCGACTAT-1_1	B	1.43715	-9.44997
AATCGGTGTGATAAAC-1_1	T/NK	6.60984	2.76021
AATCGGTGTTGGAGGT-1_1	T/NK	4.99181	1.27325
AATCGGTGTTTCGCTC-1_1	B	2.01317	-7.26549
AATCGGTTCAAAGACA-1_1	T/NK	5.10255	3.86372
AATCGGTTCACATAGC-1_1	T/NK	5.38281	1.87293
AATCGGTTCATTCACT-1_1	B	1.46404	-7.84355
AATCGGTTCCAAGTAC-1_1	B	4.70956	-6.1117
AATCGGTTCCAGTAGT-1_1	B	2.59779	-9.70002
AATCGGTTCGAGAGCA-1_1	B	3.73127	-8.15
AATCGGTTCTTGGGTA-1_1	B	3.20194	-8.96033
ACACCAAAGACAAGCC-1_1	T/NK	2.2376	9.72238
ACACCAAAGCGATAGC-1_1	B	2.64905	-6.46309
ACACCAAAGGCATTGG-1_1	Myeloid	-5.96252	-8.26936
ACACCAAAGTACGTTC-1_1	B	2.34601	-8.13185
ACACCAACAACCGCCA-1_1	B	2.4625	-9.33934
ACACCAACAATGAATG-1_1	T/NK	4.29345	3.9375
ACACCAACACATTAGC-1_1	T/NK	5.81919	3.4403
ACACCAACACGTCAGC-1_1	T/NK	4.27043	7.91798
ACACCAACAGACAAGC-1_1	B	3.49748	-6.78729
ACACCAACAGTTAACC-1_1	T/NK	3.20678	2.59233
ACACCAACATACCATG-1_1	B	2.6244	-7.12478
ACACCAACATAGAAAC-1_1	T/NK	6.97826	3.50156
ACACCAAGTAGGCATG-1_1	B	4.23245	-7.13057
ACACCAAGTAGTAGTA-1_1	T/NK	4.36596	2.28059
ACACCAAGTCCAAGTT-1_1	T/NK	3.49175	0.215605
ACACCAAGTCGACTGC-1_1	T/NK	3.56319	4.91923
ACACCAAGTCTGATCA-1_1	B	0.907069	-9.0591
ACACCAAGTGATGCCC-1_1	B	2.96769	-6.48918
ACACCAAGTGCAGGTA-1_1	T/NK	2.92781	4.25714
ACACCAATCGCCTGTT-1_1	B	2.05632	-9.80544
ACACCAATCTGTCCGT-1_1	T/NK	2.19388	9.32155
ACACCCTAGAAGAAGC-1_1	T/NK	4.5237	2.34469
ACACCCTAGCCAGTAG-1_1	T/NK	4.08764	4.0274
ACACCCTAGCGCCTTG-1_1	B	1.66326	-6.50685
ACACCCTAGCTAGCCC-1_1	B	3.40169	-6.6375
ACACCCTCAAAGTGCG-1_1	B	3.63822	-8.27851
ACACCCTCAAGACGTG-1_1	T/NK	4.45189	1.91185
ACACCCTCACCTATCC-1_1	Plasma	-3.6499	-0.413709
ACACCCTCAGCTGTTA-1_1	T/NK	5.28438	2.57508
ACACCCTCAGTTCCCT-1_1	B	3.54372	-8.70538
ACACCCTCATGGGACA-1_1	B	2.72667	-7.48735
ACACCCTCATTTGCCC-1_1	T/NK	4.4116	2.17844
ACACCCTGTACCTACA-1_1	T/NK	3.96767	7.13087
ACACCCTGTACTCAAC-1_1	T/NK	2.77597	0.593739
ACACCCTGTGCAACGA-1_1	T/NK	5.66884	3.34382
ACACCCTTCAGAAATG-1_1	B	2.15549	-9.06557
ACACCCTTCAGCTCTC-1_1	T/NK	6.1071	3.40799
ACACCCTTCAGCTTAG-1_1	T/NK	5.27406	2.4253
ACACCCTTCCATGAGT-1_1	T/NK	5.7739	2.93702
ACACCCTTCCTAAGTG-1_1	T/NK	5.95767	3.16626
ACACCCTTCGGTCCGA-1_1	B	2.89191	-7.1859
ACACCCTTCGTACCGG-1_1	T/NK	6.23699	1.87344
ACACCCTTCGTCCAGG-1_1	B	2.89472	-6.90505
ACACCCTTCGTGGGAA-1_1	Endothelial	-5.17441	9.66194
ACACCGGAGCCTATGT-1_1	B	1.15119	-8.58986
ACACCGGAGGTGCAAC-1_1	T/NK	4.99715	6.0002
ACACCGGAGTTAACGA-1_1	T/NK	3.1308	2.09072
ACACCGGCAAGCTGAG-1_1	B	2.14142	-8.07163
ACACCGGCAATGGACG-1_1	B	3.43562	-7.68988
ACACCGGCACATTAGC-1_1	B	2.23487	-7.01835
ACACCGGCAGTGACAG-1_1	B	2.98721	-8.91553
ACACCGGCATACGCCG-1_1	T/NK	4.41636	1.35503
ACACCGGGTCTTGTCC-1_1	T/NK	5.42745	3.79733
ACACCGGGTGCCTGTG-1_1	Myeloid	-5.71438	-10.7341
ACACCGGGTTAAGTAG-1_1	B	4.39767	-7.14323
ACACCGGTCCAGATCA-1_1	B	3.75209	-8.23897
ACACCGGTCGCACTCT-1_1	B	2.95133	-9.79575
ACACCGGTCTCCCTGA-1_1	B	1.11861	-8.28016
ACACCGGTCTGGAGCC-1_1	T/NK	4.72923	0.24582
ACACCGGTCTGTCTAT-1_1	T/NK	4.35845	2.94529
ACACCGGTCTTAGAGC-1_1	Myeloid	-3.90558	-8.21374
ACACTGAAGAAGGTGA-1_1	T/NK	3.21464	2.38512
ACACTGAAGAAGGTTT-1_1	T/NK	2.53189	0.517119
ACACTGAAGAATCTCC-1_1	T/NK	4.14055	4.3636
ACACTGAAGACAGACC-1_1	B	3.74471	-9.41575
ACACTGAAGAGAGCTC-1_1	T/NK	3.94665	1.41738
ACACTGAAGAGCTATA-1_1	Myeloid	-3.99125	-8.61656
ACACTGAAGATCCTGT-1_1	T/NK	3.60723	7.57661
ACACTGAAGCCACGCT-1_1	T/NK	3.93022	2.27305
ACACTGAAGCCAGAAC-1_1	T/NK	3.71894	3.77032
ACACTGAAGCGCTCCA-1_1	B	4.29534	-8.23843
ACACTGAAGGAGTTTA-1_1	T/NK	4.0104	1.77047
ACACTGAAGTACTTGC-1_1	B	3.34664	-8.06833
ACACTGAAGTCCTCCT-1_1	T/NK	3.13395	3.10694
ACACTGAAGTGATCGG-1_1	B	1.87178	-7.13832
ACACTGACAATTGCTG-1_1	B	1.47023	-7.22585
ACACTGACACCGCTAG-1_1	B	1.61093	-7.83422
ACACTGACACGGTAAG-1_1	T/NK	5.34477	2.91867
ACACTGACAGCGTAAG-1_1	T/NK	6.37427	3.26456
ACACTGACAGCTTCGG-1_1	B	3.82148	-7.71434
ACACTGACATATGGTC-1_1	B	2.85741	-9.64669
ACACTGACATGATCCA-1_1	T/NK	6.05221	2.0433
ACACTGACATGCTGGC-1_1	B	2.3969	-7.81295
ACACTGACATGGATGG-1_1	T/NK	5.1452	1.74965
ACACTGACATGTCGAT-1_1	T/NK	2.71995	8.00518
ACACTGAGTAGGCTGA-1_1	T/NK	3.73048	3.4693
ACACTGAGTATAAACG-1_1	T/NK	4.0165	4.29144
ACACTGAGTGACGCCT-1_1	B	3.93394	-5.43618
ACACTGAGTGCCTGCA-1_1	T/NK	3.82807	1.72276
ACACTGAGTGGCCCTA-1_1	T/NK	3.37907	2.14635
ACACTGAGTGTTCGAT-1_1	T/NK	4.4726	5.49671
ACACTGAGTTAAAGAC-1_1	B	4.41502	-8.25587
ACACTGATCAACGGGA-1_1	B	3.57725	-7.30149
ACACTGATCAGGTTCA-1_1	B	1.4499	-8.73978
ACACTGATCAGTGCAT-1_1	B	4.52504	-6.47739
ACACTGATCGACAGCC-1_1	B	2.54774	-7.97803
ACACTGATCGACGGAA-1_1	B	4.38401	-7.98849
ACACTGATCGGCGGTT-1_1	B	2.87427	-7.55024
ACACTGATCTACCAGA-1_1	B	1.04326	-7.97745
ACACTGATCTGCTTGC-1_1	B	2.82537	-7.13742
ACACTGATCTTACCTA-1_1	B	3.04658	-6.80808
ACAGCCGAGAAACGAG-1_1	B	1.50806	-9.78919
ACAGCCGAGAAACGCC-1_1	T/NK	6.42111	2.35242
ACAGCCGAGGGAAACA-1_1	B	3.80498	-8.12809
ACAGCCGAGGGTTCCC-1_1	T/NK	3.99402	1.52793
ACAGCCGAGTCCCACG-1_1	T/NK	5.89619	3.47283
ACAGCCGCACGAAAGC-1_1	T/NK	5.56631	2.61035
ACAGCCGCACGGTTTA-1_1	Plasma	-5.73922	1.2545
ACAGCCGCACTGTCGG-1_1	B	3.84468	-7.29621
ACAGCCGCAGACGTAG-1_1	B	2.56372	-9.16912
ACAGCCGCAGTATGCT-1_1	B	3.64623	-6.53471
ACAGCCGCATCGACGC-1_1	B	3.84825	-6.62924
ACAGCCGGTACTCTCC-1_1	T/NK	4.12589	3.01141
ACAGCCGGTAGCCTAT-1_1	B	2.49792	-8.23406
ACAGCCGGTAGGACAC-1_1	B	1.4326	-8.8821
ACAGCCGGTCTAGGTT-1_1	B	1.45421	-8.89619
ACAGCCGGTGGGTCAA-1_1	B	3.77897	-9.52615
ACAGCCGTCACCTCGT-1_1	B	3.30495	-8.30951
ACAGCCGTCACTTACT-1_1	B	3.94771	-9.48969
ACAGCCGTCCAGTAGT-1_1	T/NK	5.79041	3.02716
ACAGCCGTCCGCATAA-1_1	T/NK	4.80492	3.249
ACAGCCGTCTACGAGT-1_1	T/NK	5.91186	2.11489
ACAGCCGTCTTGCAAG-1_1	B	3.38834	-8.79854
ACAGCTAAGATATACG-1_1	T/NK	4.81396	7.27628
ACAGCTAAGCTAACAA-1_1	B	1.60404	-9.0251
ACAGCTAAGGATCGCA-1_1	B	3.53221	-8.6067
ACAGCTAAGGCTCTTA-1_1	T/NK	4.19722	1.71542
ACAGCTAAGTAACCCT-1_1	B	2.31107	-7.12912
ACAGCTAAGTGCCATT-1_1	B	3.79932	-5.74311
ACAGCTAAGTTCCACA-1_1	T/NK	5.30842	1.08071
ACAGCTACAAGCCCAC-1_1	B	4.13997	-7.82593
ACAGCTACAAGTTGTC-1_1	T/NK	2.14233	1.63124
ACAGCTACAATGGATA-1_1	T/NK	4.12144	0.602061
ACAGCTACACCACCAG-1_1	T/NK	2.35249	2.35943
ACAGCTACACTATCTT-1_1	B	2.00348	-9.5413
ACAGCTACAGCTGTTA-1_1	T/NK	5.08049	3.4214
ACAGCTACATCATCCC-1_1	T/NK	3.98811	0.354468
ACAGCTACATCCGTGG-1_1	B	1.08192	-9.25696
ACAGCTACATGATCCA-1_1	B	2.34485	-8.04611
ACAGCTACATGTTCCC-1_1	Fibroblast	-12.611	6.50121
ACAGCTAGTAAATGTG-1_1	B	3.12746	-10.2092
ACAGCTAGTACTCTCC-1_1	T/NK	5.21836	3.33188
ACAGCTAGTCAGAGGT-1_1	B	1.82943	-8.94511
ACAGCTATCACTTATC-1_1	B	3.81104	-7.0412
ACAGCTATCAGTGCAT-1_1	B	2.75066	-6.3942
ACAGCTATCCCTAATT-1_1	T/NK	6.19411	2.48461
ACAGCTATCCTCATTA-1_1	B	2.95235	-9.15254
ACAGCTATCGAGGTAG-1_1	Myeloid	-8.50688	-5.23126
ACAGCTATCGATCCCT-1_1	T/NK	4.02609	3.13344
ACAGCTATCGGAAATA-1_1	B	4.09461	-6.90529
ACAGCTATCGTCTGCT-1_1	T/NK	6.64387	4.0564
ACAGCTATCTCTGAGA-1_1	T/NK	3.60515	3.12612
ACATACGAGACCTAGG-1_1	T/NK	4.92066	3.57556
ACATACGAGCTGATAA-1_1	B	2.63938	-8.26469
ACATACGAGGACAGAA-1_1	B	3.27701	-7.49256
ACATACGAGGACCACA-1_1	B	4.18376	-8.54109
ACATACGAGGGATGGG-1_1	B	4.0214	-5.19608
ACATACGAGGGTTCCC-1_1	B	2.97089	-6.00921
ACATACGAGTGCGATG-1_1	B	2.167	-9.4827
ACATACGAGTGGAGTC-1_1	B	4.25124	-5.05369
ACATACGCAAATCCGT-1_1	T/NK	5.67053	0.993225
ACATACGCAATGTAAG-1_1	B	4.03103	-8.04389
ACATACGCACAGGTTT-1_1	T/NK	5.52667	3.67421
ACATACGCAGAGTGTG-1_1	T/NK	3.50463	3.19505
ACATACGCAGATCTGT-1_1	T/NK	5.69368	4.46748
ACATACGGTACCCAAT-1_1	B	2.65652	-7.56353
ACATACGGTACCGTTA-1_1	B	2.42776	-7.97472
ACATACGGTACCTACA-1_1	T/NK	6.49	3.50987
ACATACGGTAGAGCTG-1_1	T/NK	4.84702	4.36152
ACATACGGTCAAAGAT-1_1	B	2.79172	-9.78824
ACATACGGTCAGTGGA-1_1	B	2.90231	-9.88232
ACATACGGTCTCTTTA-1_1	T/NK	5.30793	3.32706
ACATACGGTGATAAAC-1_1	Fibroblast	-11.4972	7.40431
ACATACGGTGGCGAAT-1_1	Plasma	-5.19813	-0.0620941
ACATACGTCAAACCAC-1_1	B	3.08857	-8.70683
ACATACGTCCTAAGTG-1_1	B	2.8079	-8.24844
ACATACGTCCTATGTT-1_1	B	1.57777	-7.48073
ACATACGTCCTGCCAT-1_1	T/NK	5.93007	1.78971
ACATACGTCGGAGGTA-1_1	B	4.73042	-7.18667
ACATACGTCGTCACGG-1_1	B	3.74276	-9.06809
ACATACGTCGTCTGAA-1_1	T/NK	1.85766	8.86815
ACATACGTCGTTACGA-1_1	B	1.58926	-7.94623
ACATCAGAGATATACG-1_1	T/NK	4.63842	1.38345
ACATCAGAGCCCAATT-1_1	T/NK	5.07319	3.2822
ACATCAGAGCGTGAAC-1_1	T/NK	3.98323	1.20009
ACATCAGAGCTGAAAT-1_1	T/NK	6.14283	2.86556
ACATCAGAGCTGCAAG-1_1	B	1.63902	-7.41866
ACATCAGAGCTGCGAA-1_1	B	2.26787	-7.23977
ACATCAGAGGGCATGT-1_1	B	3.21698	-6.98896
ACATCAGAGGTGATTA-1_1	B	1.47698	-9.66195
ACATCAGAGGTGTTAA-1_1	B	3.47619	-9.25967
ACATCAGCAAGCTGAG-1_1	B	2.17863	-9.9772
ACATCAGCAAGTCATC-1_1	B	2.47429	-8.51306
ACATCAGCACCACCAG-1_1	B	2.85024	-10.1161
ACATCAGCACCACGTG-1_1	T/NK	4.55347	4.93977
ACATCAGCAGCTGTAT-1_1	T/NK	5.81063	1.8442
ACATCAGCATCCGGGT-1_1	B	4.26445	-5.87728
ACATCAGCATCGGAAG-1_1	B	1.20599	-7.28729
ACATCAGCATCTATGG-1_1	T/NK	3.69296	3.65987
ACATCAGCATTACCTT-1_1	T/NK	2.96742	2.67202
ACATCAGCATTGAGCT-1_1	B	3.44206	-6.83091
ACATCAGGTAAGGATT-1_1	B	3.572	-7.58378
ACATCAGGTAATCGTC-1_1	B	4.35418	-4.74757
ACATCAGGTATAGTAG-1_1	B	3.4789	-8.83423
ACATCAGGTATTAGCC-1_1	T/NK	4.67686	2.90896
ACATCAGGTCCGAGTC-1_1	Fibroblast	-9.9543	3.89781
ACATCAGGTCTGATCA-1_1	T/NK	5.09286	2.32028
ACATCAGGTGACAAAT-1_1	B	2.5281	-7.20445
ACATCAGTCATCTGTT-1_1	T/NK	5.70974	1.01472
ACATCAGTCCTACAGA-1_1	T/NK	4.21269	3.73696
ACATCAGTCGAACGGA-1_1	T/NK	4.01702	7.9061
ACATCAGTCTGGAGCC-1_1	T/NK	6.32971	2.43926
ACATGGTAGAAGCCCA-1_1	T/NK	4.84957	4.20872
ACATGGTAGCCAGTTT-1_1	T/NK	4.11447	4.40177
ACATGGTAGCGGATCA-1_1	T/NK	3.42084	8.48373
ACATGGTAGTGAAGTT-1_1	T/NK	3.89207	1.21653
ACATGGTAGTGAATTG-1_1	B	2.99901	-8.84375
ACATGGTCAATAAGCA-1_1	B	2.20369	-9.88205
ACATGGTCAATAGCGG-1_1	T/NK	3.03346	8.59953
ACATGGTCAATCTACG-1_1	T/NK	2.75175	6.6371
ACATGGTCACCTATCC-1_1	T/NK	3.12997	6.58386
ACATGGTCAGCATACT-1_1	T/NK	4.06044	2.64655
ACATGGTCATTGGCGC-1_1	T/NK	4.5388	4.38126
ACATGGTGTAGCGTGA-1_1	T/NK	4.48207	1.80681
ACATGGTGTCAACATC-1_1	B	3.11987	-8.12189
ACATGGTGTCCTAGCG-1_1	B	2.6667	-8.19589
ACATGGTGTCTTGTCC-1_1	T/NK	4.06436	4.42468
ACATGGTGTTTAGCTG-1_1	B	4.6033	-5.61745
ACATGGTTCACGGTTA-1_1	T/NK	3.79361	4.61563
ACATGGTTCAGGCCCA-1_1	B	1.81441	-6.40171
ACATGGTTCTACCTGC-1_1	B	2.69881	-8.46861
ACATGGTTCTGCCAGG-1_1	T/NK	4.05216	1.22228
ACATGGTTCTTGCAAG-1_1	B	3.76214	-9.11804
ACCAGTAAGAGATGAG-1_1	T/NK	5.51581	2.79289
ACCAGTAAGAGTACAT-1_1	T/NK	6.41804	1.87817
ACCAGTAAGCCACGTC-1_1	T/NK	4.70169	0.758948
ACCAGTAAGCCAGAAC-1_1	T/NK	4.49278	0.259993
ACCAGTAAGCGGCTTC-1_1	B	2.65999	-8.89322
ACCAGTAAGCTAGTCT-1_1	T/NK	4.89435	2.70372
ACCAGTAAGGGATACC-1_1	T/NK	4.919	6.64541
ACCAGTACAACACCCG-1_1	T/NK	4.81171	3.4835
ACCAGTACAAGCCGTC-1_1	B	2.78748	-7.22772
ACCAGTACACACGCTG-1_1	B	3.26	-8.46094
ACCAGTACACAGACTT-1_1	B	1.90988	-9.72828
ACCAGTACACGACTCG-1_1	T/NK	3.51102	4.62669
ACCAGTACAGATTGCT-1_1	T/NK	5.13552	2.29923
ACCAGTACAGGCGATA-1_1	T/NK	5.15396	2.12481
ACCAGTACAGTGAGTG-1_1	Endothelial	-5.01208	8.35403
ACCAGTACATGGGAAC-1_1	T/NK	6.428	2.91362
ACCAGTACATTGCGGC-1_1	B	3.41825	-8.70562
ACCAGTAGTAGGGTAC-1_1	B	3.58098	-8.2765
ACCAGTAGTATCTGCA-1_1	B	1.6226	-9.47713
ACCAGTAGTCATCGGC-1_1	B	3.52953	-8.35355
ACCAGTAGTCTTCAAG-1_1	T/NK	3.66889	3.65894
ACCAGTAGTTCAACCA-1_1	T/NK	4.99157	4.45869
ACCAGTAGTTCTCATT-1_1	T/NK	6.37187	1.70451
ACCAGTATCAAAGACA-1_1	T/NK	3.26083	0.888435
ACCAGTATCAACACTG-1_1	T/NK	4.0344	2.28908
ACCAGTATCATAGCAC-1_1	B	2.7631	-6.95397
ACCAGTATCCAACCAA-1_1	T/NK	2.34094	9.02737
ACCAGTATCCGAGCCA-1_1	T/NK	6.09366	2.1649
ACCAGTATCCTAAGTG-1_1	T/NK	5.73656	1.72401
ACCAGTATCGGCGCAT-1_1	T/NK	4.29091	3.13739
ACCAGTATCGGTCCGA-1_1	T/NK	3.58108	7.52466
ACCAGTATCGTCACGG-1_1	T/NK	5.4163	3.48796
ACCAGTATCTGCAAGT-1_1	T/NK	6.09172	1.26933
ACCAGTATCTTGTACT-1_1	B	1.94109	-7.99289
ACCCACTAGAAGGACA-1_1	B	3.64346	-6.7745
ACCCACTAGACGCTTT-1_1	Plasma	-5.57852	1.0017
ACCCACTAGCACACAG-1_1	B	3.23534	-6.43636
ACCCACTAGCGTTCCG-1_1	T/NK	6.15962	3.38917
ACCCACTAGCTGCAAG-1_1	B	4.1905	-5.42165
ACCCACTAGTCTCGGC-1_1	B	1.51652	-8.55335
ACCCACTCAACGCACC-1_1	T/NK	3.2425	4.64368
ACCCACTCAACTGCGC-1_1	T/NK	4.19493	5.25173
ACCCACTCACAACGCC-1_1	B	1.45397	-9.05472
ACCCACTCAGAAGCAC-1_1	T/NK	7.17772	1.53855
ACCCACTCAGCCACCA-1_1	T/NK	4.16293	-0.0774892
ACCCACTCAGTCAGAG-1_1	B	1.70498	-8.12195
ACCCACTCAGTGACAG-1_1	T/NK	5.50891	2.03358
ACCCACTGTAATCACC-1_1	T/NK	4.96624	0.395671
ACCCACTGTATATGAG-1_1	B	2.92605	-8.3881
ACCCACTGTCCGAACC-1_1	B	1.41745	-6.82253
ACCCACTGTCGAATCT-1_1	T/NK	4.15729	3.88717
ACCCACTGTCTCATCC-1_1	T/NK	5.30785	3.09967
ACCCACTGTCTTCTCG-1_1	B	2.52428	-9.93339
ACCCACTGTGTTCGAT-1_1	T/NK	4.49637	0.777266
ACCCACTGTTACCGAT-1_1	T/NK	4.68096	1.25198
ACCCACTGTTCGAATC-1_1	B	3.539	-8.9466
ACCCACTTCAGGATCT-1_1	T/NK	4.8305	1.85546
ACCCACTTCCCACTTG-1_1	T/NK	5.6076	1.54652
ACCCACTTCGCCATAA-1_1	Myeloid	-7.18566	-5.66097
ACCCACTTCTGGTATG-1_1	B	1.82683	-9.62203
ACCCACTTCTGTTTGT-1_1	B	1.19548	-7.73716
ACCGTAAAGCACACAG-1_1	T/NK	3.76012	2.70479
ACCGTAAAGGGTGTGT-1_1	T/NK	5.17817	3.33879
ACCGTAAAGGTTACCT-1_1	B	3.64585	-6.41364
ACCGTAACAAACGCGA-1_1	T/NK	2.9049	3.39028
ACCGTAACAAACTGCT-1_1	B	1.80364	-7.21866
ACCGTAACAAAGCAAT-1_1	B	3.85144	-9.07282
ACCGTAACAATAGCAA-1_1	B	3.62067	-8.50658
ACCGTAACACATGACT-1_1	T/NK	6.2942	1.6059
ACCGTAACAGCGATCC-1_1	Endothelial	-5.37185	8.2561
ACCGTAACATTAACCG-1_1	T/NK	5.37224	-0.455613
ACCGTAAGTAGGACAC-1_1	T/NK	5.51002	2.53189
ACCGTAAGTAGGGACT-1_1	B	4.29124	-8.31718
ACCGTAAGTGACTCAT-1_1	T/NK	4.75188	4.04351
ACCGTAAGTTCACGGC-1_1	B	1.68075	-8.49244
ACCGTAATCAGTTGAC-1_1	T/NK	4.99691	2.52737
ACCGTAATCCTCCTAG-1_1	B	1.41044	-9.23363
ACCGTAATCGGAATCT-1_1	B	3.61882	-9.21953
ACCGTAATCGGATGTT-1_1	T/NK	5.40913	2.34743
ACCGTAATCTCTGAGA-1_1	B	3.89801	-8.54661
ACCGTAATCTCTTATG-1_1	T/NK	3.29959	2.53594
ACCGTAATCTGTCTAT-1_1	T/NK	5.11507	2.03358
ACCTTTAAGCGAGAAA-1_1	B	4.48595	-5.55301
ACCTTTAAGGCGATAC-1_1	T/NK	4.29542	0.841036
ACCTTTAAGTGGACGT-1_1	T/NK	3.61757	3.38483
ACCTTTAAGTTACGGG-1_1	Endothelial	-5.09206	9.14009
ACCTTTACACACAGAG-1_1	B	3.45328	-6.85555
ACCTTTACAGATGGGT-1_1	T/NK	5.92346	3.48255
ACCTTTACATTCCTCG-1_1	T/NK	2.32855	8.71698
ACCTTTAGTACCGTTA-1_1	B	4.30891	-7.7879
ACCTTTAGTCGAGATG-1_1	B	2.74165	-6.52949
ACCTTTAGTCGCTTTC-1_1	B	2.31466	-8.18252
ACCTTTAGTGATGCCC-1_1	B	4.37065	-6.82861
ACCTTTAGTGTTTGGT-1_1	T/NK	7.27743	1.73765
ACCTTTAGTTCGGCAC-1_1	B	2.10697	-6.70969
ACCTTTAGTTGATTGC-1_1	T/NK	4.70741	3.57258
ACCTTTATCAGGCAAG-1_1	B	4.21822	-5.98811
ACCTTTATCATACGGT-1_1	B	4.00567	-5.89591
ACCTTTATCCCGACTT-1_1	T/NK	3.77048	3.73624
ACCTTTATCCGTAGGC-1_1	B	2.58145	-8.99395
ACCTTTATCCTAGTGA-1_1	B	3.96505	-8.29413
ACCTTTATCTCTGTCG-1_1	T/NK	4.21106	0.909661
ACCTTTATCTGCGTAA-1_1	B	3.90475	-6.4512
ACCTTTATCTTGTACT-1_1	B	3.68266	-7.74323
ACGAGCCAGAGACTAT-1_1	T/NK	4.95075	2.40705
ACGAGCCAGATGTCGG-1_1	B	1.68493	-6.83684
ACGAGCCAGCGATGAC-1_1	B	2.49978	-6.28251
ACGAGCCAGGCATTGG-1_1	T/NK	3.77272	3.37611
ACGAGCCAGTAGATGT-1_1	B	2.71917	-7.82544
ACGAGCCAGTCTTGCA-1_1	T/NK	3.52106	8.16259
ACGAGCCCACCGTTGG-1_1	T/NK	5.41081	2.07406
ACGAGCCCACTTGGAT-1_1	B	1.92083	-8.62111
ACGAGCCCAGCTCGAC-1_1	B	2.38405	-8.56242
ACGAGCCCAGGTCTCG-1_1	T/NK	5.35657	3.88148
ACGAGCCCATGTCCTC-1_1	B	3.35093	-7.78039
ACGAGCCGTAGCACGA-1_1	B	2.51619	-9.06648
ACGAGCCGTATTAGCC-1_1	B	2.94116	-6.89863
ACGAGCCGTCAAACTC-1_1	T/NK	6.36745	3.37886
ACGAGCCGTCACACGC-1_1	B	3.95269	-8.03882
ACGAGCCGTCCGCTGA-1_1	T/NK	4.13756	3.8415
ACGAGCCGTCGATTGT-1_1	T/NK	4.71008	2.4428
ACGAGCCGTCTAGCCG-1_1	B	2.93255	-7.81267
ACGAGCCGTTCCAACA-1_1	T/NK	4.44226	6.50698
ACGAGCCTCAGGTTCA-1_1	Endothelial	-5.75845	9.20718
ACGAGCCTCAGTTAGC-1_1	B	3.3103	-7.65048
ACGAGGAAGATTACCC-1_1	B	3.7619	-6.95723
ACGAGGAAGCAGCCTC-1_1	T/NK	4.13801	3.13013
ACGAGGAAGCCACGCT-1_1	B	2.9886	-9.38995
ACGAGGAAGCGCCTTG-1_1	B	2.35744	-7.59724
ACGAGGAAGGCTCAGA-1_1	T/NK	4.94242	2.18227
ACGAGGAAGTAGATGT-1_1	B	0.722403	-8.82987
ACGAGGAAGTGCTGCC-1_1	T/NK	2.27289	0.886155
ACGAGGACAATGGAAT-1_1	B	3.5581	-9.00485
ACGAGGACACCAGCAC-1_1	T/NK	4.37892	1.28079
ACGAGGACACTGTCGG-1_1	B	3.59025	-8.9193
ACGAGGACAGCATGAG-1_1	Endothelial	-5.58051	8.20918
ACGAGGACAGTAGAGC-1_1	Endothelial	-4.74724	9.8737
ACGAGGAGTACCGCTG-1_1	T/NK	3.44311	1.8712
ACGAGGAGTACGCACC-1_1	B	3.57975	-8.83911
ACGAGGAGTGTGTGCC-1_1	T/NK	4.80559	1.20435
ACGAGGAGTTACGACT-1_1	B	3.42383	-9.11577
ACGAGGAGTTAGTGGG-1_1	B	3.30932	-6.68637
ACGAGGATCCACTGGG-1_1	B	4.12814	-7.77563
ACGAGGATCCCAGGTG-1_1	B	2.23493	-6.85415
ACGAGGATCCTTTCTC-1_1	T/NK	4.63707	1.88735
ACGAGGATCGGCGCTA-1_1	B	1.94514	-6.83856
ACGAGGATCTAACTGG-1_1	B	1.08357	-7.88987
ACGAGGATCTAAGCCA-1_1	T/NK	2.94993	1.40642
ACGATACAGAAGGGTA-1_1	B	1.88487	-9.25533
ACGATACAGAATTGTG-1_1	B	3.74022	-7.69343
ACGATACAGACTAAGT-1_1	T/NK	5.10164	3.32802
ACGATACAGCCCGAAA-1_1	T/NK	4.87527	2.50549
ACGATACAGGACACCA-1_1	Myeloid	-8.04579	-5.13012
ACGATACAGGTGTGGT-1_1	T/NK	3.55187	1.12789
ACGATACAGTCGTTTG-1_1	B	2.82944	-7.44462
ACGATACAGTGACTCT-1_1	T/NK	3.96857	2.09541
ACGATACAGTTCGATC-1_1	B	2.36681	-8.34801
ACGATACAGTTTAGGA-1_1	T/NK	4.99401	1.78993
ACGATACCACGAGGTA-1_1	T/NK	3.3439	7.68692
ACGATACCAGAAGCAC-1_1	T/NK	6.73927	3.49976
ACGATACCAGGAATCG-1_1	T/NK	4.66798	1.29617
ACGATACCATACGCTA-1_1	T/NK	4.92384	2.62727
ACGATACCATCCCACT-1_1	B	4.6291	-5.55614
ACGATACGTCAAGCGA-1_1	T/NK	6.41722	2.45594
ACGATACGTCACTGGC-1_1	B	4.52243	-6.1624
ACGATACGTCCAACTA-1_1	T/NK	5.78187	2.36025
ACGATACGTCTACCTC-1_1	B	1.24268	-8.29305
ACGATACGTCTGCGGT-1_1	B	2.62655	-7.90637
ACGATACGTGACAAAT-1_1	T/NK	5.18821	1.35681
ACGATACTCACCGGGT-1_1	T/NK	5.73473	3.51795
ACGATACTCACTTCAT-1_1	Endothelial	-6.1778	9.81987
ACGATACTCATGCATG-1_1	B	3.39916	-8.95241
ACGATACTCCATTCTA-1_1	T/NK	7.04577	1.97519
ACGATACTCCGGCACA-1_1	B	3.41802	-9.56038
ACGATACTCGGTTCGG-1_1	T/NK	5.9094	0.949571
ACGATACTCGTAGGTT-1_1	T/NK	3.584	1.80403
ACGATACTCGTTACAG-1_1	B	4.38161	-7.80832
ACGATACTCTACTATC-1_1	B	2.76831	-9.54479
ACGATACTCTCTGCTG-1_1	B	2.16635	-8.6467
ACGATACTCTGGTGTA-1_1	T/NK	3.74298	2.23878
ACGATGTAGAATTCCC-1_1	T/NK	3.80839	1.38585
ACGATGTAGCCTCGTG-1_1	B	2.82102	-8.92228
ACGATGTAGGCCCGTT-1_1	T/NK	4.93953	2.35303
ACGATGTAGTCCCACG-1_1	B	3.62694	-9.11511
ACGATGTAGTGGGATC-1_1	T/NK	4.69859	0.262742
ACGATGTAGTTAAGTG-1_1	T/NK	4.93265	3.23883
ACGATGTCAAGTCTAC-1_1	T/NK	5.36749	1.01083
ACGATGTCACCAGATT-1_1	T/NK	4.68676	6.80536
ACGATGTCAGCTGTTA-1_1	B	4.32208	-5.81305
ACGATGTCATGGTCAT-1_1	B	1.67105	-8.82707
ACGATGTCATGGTCTA-1_1	B	4.21356	-7.64011
ACGATGTCATTTCACT-1_1	T/NK	4.09859	0.610995
ACGATGTGTAATTGGA-1_1	B	1.90322	-7.81094
ACGATGTGTCAAAGAT-1_1	Myeloid	-7.91547	-5.11365
ACGATGTGTCCCTTGT-1_1	B	3.04539	-7.55265
ACGATGTGTCGCATAT-1_1	B	1.57044	-6.90818
ACGATGTGTCTACCTC-1_1	B	3.53023	-8.17188
ACGATGTGTGTAAGTA-1_1	B	3.33566	-7.30523
ACGATGTTCACCCTCA-1_1	B	2.60669	-8.10858
ACGATGTTCAGAAATG-1_1	T/NK	3.87276	3.83681
ACGATGTTCAGCTGGC-1_1	T/NK	3.58772	3.3067
ACGATGTTCCTCAATT-1_1	B	2.41211	-9.37508
ACGATGTTCGATGAGG-1_1	B	4.5945	-5.57113
ACGATGTTCTGACCTC-1_1	B	1.40229	-9.38154
ACGATGTTCTTGCATT-1_1	T/NK	2.29957	5.93224
ACGATGTTCTTGTTTG-1_1	B	3.71456	-6.15517
ACGCAGCAGATGTGGC-1_1	B	2.83808	-7.40861
ACGCAGCAGCTCAACT-1_1	T/NK	3.32758	1.7543
ACGCAGCAGTAGTGCG-1_1	B	1.93036	-8.64184
ACGCAGCAGTGCCAGA-1_1	T/NK	5.26416	3.17571
ACGCAGCCAATGGAAT-1_1	B	2.19222	-8.43187
ACGCAGCCAGGATTGG-1_1	T/NK	5.33901	3.4562
ACGCAGCCATGTAGTC-1_1	T/NK	5.44402	1.14764
ACGCAGCGTACCGGCT-1_1	B	3.2791	-9.47116
ACGCAGCGTAGCGTAG-1_1	T/NK	4.55631	0.649741
ACGCAGCGTATATGGA-1_1	B	4.47578	-4.4132
ACGCAGCGTCGATTGT-1_1	T/NK	5.34456	1.56735
ACGCAGCGTCTAAAGA-1_1	T/NK	5.51164	1.3316
ACGCAGCGTCTAGCGC-1_1	Endothelial	-5.94268	8.56867
ACGCAGCGTGATAAGT-1_1	T/NK	5.53512	2.50193
ACGCAGCGTGCAGACA-1_1	B	1.19344	-9.4897
ACGCAGCGTGCAGGTA-1_1	B	2.57094	-7.5698
ACGCAGCGTGGTCCGT-1_1	B	2.88263	-6.19063
ACGCAGCGTGTAATGA-1_1	T/NK	3.03317	3.25108
ACGCAGCGTTGACGTT-1_1	T/NK	5.89428	2.24163
ACGCAGCGTTGATTGC-1_1	B	0.972888	-8.24083
ACGCAGCGTTGGTTTG-1_1	B	1.64622	-7.26206
ACGCAGCTCATCACCC-1_1	B	1.33065	-7.69209
ACGCAGCTCATGCATG-1_1	T/NK	5.86721	2.92622
ACGCAGCTCATGTCTT-1_1	B	2.01725	-8.52254
ACGCAGCTCCAAAGTC-1_1	Myeloid	-5.69822	-8.54062
ACGCAGCTCCAGTAGT-1_1	B	2.71018	-10.1686
ACGCAGCTCCCATTTA-1_1	T/NK	3.81097	1.8357
ACGCAGCTCGGCGCTA-1_1	B	1.86005	-8.30964
ACGCAGCTCGTTTATC-1_1	B	2.24935	-8.52958
ACGCAGCTCTAACGGT-1_1	B	3.49402	-9.23797
ACGCAGCTCTAACTGG-1_1	B	3.36241	-9.58201
ACGCAGCTCTCAAACG-1_1	T/NK	5.03088	3.14197
ACGCAGCTCTCTAGGA-1_1	B	2.15899	-9.55836
ACGCAGCTCTTCGAGA-1_1	B	2.80092	-7.53562
ACGCCAGAGATCCGAG-1_1	B	1.86662	-8.99181
ACGCCAGAGCAATCTC-1_1	T/NK	3.48656	1.34705
ACGCCAGAGCGTGAGT-1_1	B	2.0427	-9.19581
ACGCCAGAGCTAGTGG-1_1	T/NK	4.20805	2.23643
ACGCCAGAGGGATACC-1_1	B	2.86922	-9.54185
ACGCCAGAGGTCATCT-1_1	B	2.93488	-9.99906
ACGCCAGCAAACCCAT-1_1	T/NK	3.83923	3.52789
ACGCCAGCAGTCACTA-1_1	B	4.05416	-5.68339
ACGCCAGCATATACCG-1_1	B	1.22905	-8.20458
ACGCCAGCATGAAGTA-1_1	T/NK	3.49455	4.4117
ACGCCAGCATTGCGGC-1_1	T/NK	4.03373	0.362398
ACGCCAGCATTTGCCC-1_1	T/NK	5.68675	4.49839
ACGCCAGGTAAATGAC-1_1	Endothelial	-5.45425	8.31466
ACGCCAGGTACCGGCT-1_1	B	2.73767	-6.37391
ACGCCAGGTAGAAAGG-1_1	T/NK	4.52559	6.71728
ACGCCAGGTAGCGCAA-1_1	B	3.10147	-7.11777
ACGCCAGGTGCCTGCA-1_1	B	3.71978	-8.3812
ACGCCAGGTTCCAACA-1_1	T/NK	5.42316	4.40576
ACGCCAGTCAGCATGT-1_1	T/NK	2.25464	5.6612
ACGCCAGTCAGTCCCT-1_1	T/NK	4.94622	1.93346
ACGCCAGTCCAAACTG-1_1	B	1.6993	-8.45482
ACGCCAGTCGCAAGCC-1_1	T/NK	5.05796	1.74707
ACGCCAGTCTACTATC-1_1	B	1.08063	-7.99035
ACGCCAGTCTGTGCAA-1_1	T/NK	3.41414	1.19416
ACGCCAGTCTGTTGAG-1_1	T/NK	3.47972	4.99332
ACGCCGAAGAAACGCC-1_1	T/NK	2.4012	9.63911
ACGCCGAAGAGGTTGC-1_1	T/NK	4.94454	1.43263
ACGCCGAAGCCGGTAA-1_1	Fibroblast	-10.3748	3.1056
ACGCCGAAGGCGTACA-1_1	T/NK	3.85051	3.90538
ACGCCGAAGGTGCTAG-1_1	T/NK	3.36195	3.56268
ACGCCGAAGGTTCCTA-1_1	T/NK	5.5721	1.66247
ACGCCGAAGTGTGAAT-1_1	T/NK	4.15051	2.24616
ACGCCGAAGTTCGATC-1_1	T/NK	5.23471	2.96358
ACGCCGACAAAGTGCG-1_1	T/NK	4.91324	3.57446
ACGCCGACAACTGCTA-1_1	B	4.11623	-8.8122
ACGCCGACAATCAGAA-1_1	B	3.95603	-7.2673
ACGCCGACAGCGATCC-1_1	B	3.00609	-7.74058
ACGCCGACATGCCCGA-1_1	B	1.80539	-7.39234
ACGCCGACATTACGAC-1_1	Endothelial	-5.73098	9.85669
ACGCCGAGTAAAGGAG-1_1	T/NK	4.14073	2.86135
ACGCCGAGTATGCTTG-1_1	T/NK	5.73942	2.7174
ACGCCGAGTCATACTG-1_1	T/NK	5.02926	0.927402
ACGCCGAGTCCGTGAC-1_1	B	4.34545	-7.27571
ACGCCGAGTCTACCTC-1_1	B	4.35052	-5.66039
ACGCCGAGTCTCATCC-1_1	B	2.77724	-7.77851
ACGCCGAGTGACGCCT-1_1	T/NK	3.6178	3.14756
ACGCCGAGTTACGCGC-1_1	T/NK	4.53682	1.59507
ACGCCGAGTTACTGAC-1_1	B	3.45944	-6.57711
ACGCCGAGTTCCGTCT-1_1	B	3.26519	-9.36221
ACGCCGATCATCGATG-1_1	T/NK	6.451	2.62922
ACGCCGATCATTGCGA-1_1	B	0.928663	-7.46968
ACGCCGATCCCTAACC-1_1	B	4.30416	-6.69682
ACGCCGATCGCCAAAT-1_1	B	1.34481	-7.83109
ACGCCGATCGCTTGTC-1_1	B	3.61385	-9.03635
ACGGAGAAGAGTAAGG-1_1	B	3.19416	-8.18602
ACGGAGAAGCTTATCG-1_1	B	2.19717	-9.52166
ACGGAGAAGGACAGAA-1_1	B	4.31974	-7.74879
ACGGAGAAGGCGTACA-1_1	B	0.904847	-7.55136
ACGGAGAAGTTATCGC-1_1	T/NK	4.19435	1.58968
ACGGAGACAAGAAAGG-1_1	Fibroblast	-11.3094	4.19712
ACGGAGACACAGGAGT-1_1	B	4.32942	-7.16631
ACGGAGACAGGTGCCT-1_1	T/NK	6.00451	2.3031
ACGGAGAGTAACGCGA-1_1	B	1.78179	-7.39007
ACGGAGAGTACGCTGC-1_1	B	1.41065	-8.43413
ACGGAGAGTCATATGC-1_1	T/NK	6.47271	2.2751
ACGGAGAGTTGTGGAG-1_1	B	2.70809	-7.24677
ACGGAGATCACATGCA-1_1	B	4.35855	-8.11089
ACGGAGATCACTGGGC-1_1	T/NK	5.63091	2.85742
ACGGAGATCCAATGGT-1_1	T/NK	5.4746	2.5417
ACGGAGATCGGTCCGA-1_1	T/NK	4.12457	0.782857
ACGGAGATCTGTCAAG-1_1	T/NK	3.84882	2.09507
ACGGCCAAGAGTAAGG-1_1	B	1.82995	-9.26411
ACGGCCAAGCAGGTCA-1_1	B	1.49958	-9.03525
ACGGCCAAGCGCCTTG-1_1	T/NK	6.47122	3.84556
ACGGCCAAGGGTATCG-1_1	T/NK	5.45095	3.33881
ACGGCCAAGTCTCAAC-1_1	B	2.23673	-6.68298
ACGGCCAAGTGGTAGC-1_1	B	2.88078	-8.10172
ACGGCCACAAGAAAGG-1_1	T/NK	3.51654	2.94593
ACGGCCACACTAAGTC-1_1	T/NK	4.92545	2.7031
ACGGCCACAGCGTCCA-1_1	T/NK	4.75961	2.8039
ACGGCCACAGGTCTCG-1_1	B	4.0072	-7.67131
ACGGCCAGTAAGTAGT-1_1	T/NK	5.27744	1.77959
ACGGCCAGTACTCGCG-1_1	B	1.20587	-7.96666
ACGGCCAGTAGCGATG-1_1	T/NK	6.96577	2.73058
ACGGCCAGTCCGAGTC-1_1	T/NK	5.48053	1.96083
ACGGCCAGTCTTTCAT-1_1	B	1.70218	-9.50506
ACGGCCAGTGATGATA-1_1	T/NK	5.62387	1.52519
ACGGCCAGTGATGTGG-1_1	B	1.81304	-8.61681
ACGGCCAGTGCGATAG-1_1	T/NK	4.73357	0.836524
ACGGCCAGTGGTTTCA-1_1	B	2.34239	-7.48085
ACGGCCAGTGTGCGTC-1_1	T/NK	3.3946	1.77613
ACGGCCAGTTAGATGA-1_1	B	1.28849	-8.95842
ACGGCCAGTTATGCGT-1_1	B	2.35715	-8.94385
ACGGCCAGTTGTCGCG-1_1	B	2.55253	-9.86251
ACGGCCAGTTTGTTGG-1_1	B	2.07782	-7.54139
ACGGCCATCCAGTATG-1_1	T/NK	6.56458	3.44924
ACGGCCATCTATCCTA-1_1	T/NK	4.48791	1.62143
ACGGCCATCTTGAGAC-1_1	B	1.02932	-8.41425
ACGGCCATCTTGAGGT-1_1	B	2.91408	-7.25784
ACGGGCTAGACACGAC-1_1	B	3.593	-9.09761
ACGGGCTAGACTCGGA-1_1	T/NK	3.87179	7.02487
ACGGGCTAGTGGTAAT-1_1	B	3.99816	-7.44901
ACGGGCTAGTTAGGTA-1_1	B	2.57175	-9.01029
ACGGGCTCAAAGGCGT-1_1	T/NK	5.51356	3.52755
ACGGGCTCAAATACAG-1_1	T/NK	4.13491	2.11981
ACGGGCTCAATAGCAA-1_1	T/NK	6.64717	3.21127
ACGGGCTCAATCCAAC-1_1	T/NK	5.3315	0.87038
ACGGGCTCAGGTCCAC-1_1	T/NK	5.94303	2.58966
ACGGGCTCATGTCCTC-1_1	T/NK	4.68272	3.32171
ACGGGCTCATTTGCCC-1_1	B	3.60716	-7.16083
ACGGGCTGTAAACACA-1_1	T/NK	6.43348	2.68747
ACGGGCTGTCCGTCAG-1_1	B	3.4231	-8.4328
ACGGGCTGTGTGACGA-1_1	T/NK	5.04135	5.03661
ACGGGCTGTGTGGTTT-1_1	T/NK	3.5152	8.56348
ACGGGCTTCACGGTTA-1_1	B	3.19808	-9.65908
ACGGGCTTCAGAGCTT-1_1	Endothelial	-5.58989	8.15102
ACGGGCTTCCTTTACA-1_1	B	1.56392	-9.70334
ACGGGCTTCGCAAGCC-1_1	T/NK	3.46706	3.14986
ACGGGCTTCGGCATCG-1_1	T/NK	6.30978	3.03943
ACGGGCTTCGGGAGTA-1_1	B	3.75262	-5.14785
ACGGGCTTCGTCCGTT-1_1	T/NK	5.3524	2.16434
ACGGGCTTCTGCCCTA-1_1	B	3.77151	-5.32046
ACGGGCTTCTTGAGAC-1_1	B	2.89653	-7.29649
ACGGGTCAGAAACGAG-1_1	B	2.11528	-6.13303
ACGGGTCAGGCAATTA-1_1	T/NK	5.88497	4.23497
ACGGGTCAGTTATCGC-1_1	B	2.95495	-7.86517
ACGGGTCCAAGTAGTA-1_1	B	1.45702	-9.74908
ACGGGTCCACATCCGG-1_1	T/NK	5.86887	3.19237
ACGGGTCCACGCTTTC-1_1	T/NK	3.76608	1.60045
ACGGGTCCAGGCAGTA-1_1	B	3.41991	-9.20884
ACGGGTCCAGGTGCCT-1_1	B	3.05677	-6.51395
ACGGGTCCATAACCTG-1_1	B	4.43065	-8.15059
ACGGGTCGTAAACGCG-1_1	B	4.38659	-8.02772
ACGGGTCGTCCTCTTG-1_1	T/NK	2.88165	1.52018
ACGGGTCGTCTTCGTC-1_1	B	3.70747	-6.5382
ACGGGTCGTTGTACAC-1_1	T/NK	4.55182	3.42832
ACGGGTCGTTTAAGCC-1_1	B	2.69775	-7.98681
ACGGGTCTCCCTTGTG-1_1	B	1.26183	-8.27626
ACGGGTCTCCGTCAAA-1_1	T/NK	5.3483	0.965491
ACGGGTCTCGACGGAA-1_1	T/NK	5.97248	1.752
ACGGGTCTCGCATGGC-1_1	B	4.54282	-5.02121
ACGGGTCTCGGTCTAA-1_1	B	2.9402	-6.45948
ACGTCAAAGAGGGATA-1_1	T/NK	4.4517	2.88293
ACGTCAAAGAGGTAGA-1_1	Plasma	-5.8273	1.11221
ACGTCAAAGCGACGTA-1_1	B	2.52239	-7.95725
ACGTCAAAGGACGAAA-1_1	B	2.10551	-9.11531
ACGTCAAAGGCAGTCA-1_1	T/NK	5.79589	1.62568
ACGTCAAAGGCTACGA-1_1	T/NK	5.74117	3.42198
ACGTCAAAGGCTAGGT-1_1	B	4.09462	-8.16911
ACGTCAAAGTACGCCC-1_1	B	4.27661	-5.88777
ACGTCAAAGTACGTTC-1_1	B	1.87915	-6.56989
ACGTCAAAGTGTCCAT-1_1	Endothelial	-4.72006	9.82157
ACGTCAACAACAACCT-1_1	T/NK	5.32072	1.24519
ACGTCAACAGGTCGTC-1_1	T/NK	5.39509	1.7802
ACGTCAACATACGCCG-1_1	B	2.55507	-7.33203
ACGTCAACATCCTTGC-1_1	Endothelial	-5.38227	9.13002
ACGTCAAGTAACGACG-1_1	T/NK	4.19269	2.53399
ACGTCAAGTAAGTGTA-1_1	B	3.98587	-6.28007
ACGTCAAGTATCACCA-1_1	T/NK	3.85804	3.73579
ACGTCAAGTCGAATCT-1_1	B	2.18534	-8.66218
ACGTCAAGTCGATTGT-1_1	B	0.663871	-8.12056
ACGTCAAGTCTAGAGG-1_1	T/NK	4.41389	3.69349
ACGTCAAGTGGGTATG-1_1	T/NK	5.64003	2.89042
ACGTCAAGTGGTTTCA-1_1	B	2.8173	-7.69956
ACGTCAAGTTCACCTC-1_1	B	3.66315	-7.10545
ACGTCAAGTTGTCGCG-1_1	B	2.37248	-8.29716
ACGTCAATCAACGGGA-1_1	B	4.48148	-5.44547
ACGTCAATCCAGAGGA-1_1	T/NK	3.34471	3.2284
ACGTCAATCCGGGTGT-1_1	B	2.30971	-9.21548
ACGTCAATCGGCGGTT-1_1	B	3.91601	-8.08789
ACTATCTAGAGTGACC-1_1	B	2.927	-9.90428
ACTATCTAGATGAGAG-1_1	B	3.32226	-9.1544
ACTATCTAGCAATATG-1_1	Plasma	-5.88513	1.21008
ACTATCTAGCCGGTAA-1_1	T/NK	4.53973	3.96674
ACTATCTAGGCAAAGA-1_1	T/NK	4.18788	2.24762
ACTATCTCAGACGCTC-1_1	B	4.23784	-8.40472
ACTATCTCAGTATAAG-1_1	B	2.84114	-9.58071
ACTATCTCAGTATGCT-1_1	T/NK	3.54132	2.82601
ACTATCTCATCCGGGT-1_1	T/NK	5.54475	2.54904
ACTATCTCATTACGAC-1_1	T/NK	4.52012	2.62518
ACTATCTGTAAGTTCC-1_1	B	4.76174	-7.18861
ACTATCTGTCGGCTCA-1_1	T/NK	3.46895	2.22849
ACTATCTGTCTGGAGA-1_1	B	3.73941	-8.35658
ACTATCTGTGAGCGAT-1_1	B	4.40761	-8.06002
ACTATCTGTGGCGAAT-1_1	B	1.84244	-9.68373
ACTATCTTCAACTCTT-1_1	T/NK	4.62135	3.39279
ACTATCTTCGACAGCC-1_1	B	2.73005	-6.99142
ACTATCTTCGCCTGTT-1_1	Endothelial	-6.39938	9.92257
ACTATCTTCGTACGGC-1_1	B	4.39104	-8.16789
ACTATCTTCGTGGTCG-1_1	B	2.2869	-7.1401
ACTATCTTCTATCCTA-1_1	B	1.89308	-6.28459
ACTATCTTCTCAAACG-1_1	T/NK	4.0484	3.13626
ACTATCTTCTCGGACG-1_1	T/NK	6.82649	3.13493
ACTATCTTCTCTAAGG-1_1	B	3.18708	-9.29008
ACTGAACAGAACTCGG-1_1	T/NK	4.83707	2.61352
ACTGAACAGCAGGTCA-1_1	T/NK	3.52101	1.66185
ACTGAACAGCGATAGC-1_1	T/NK	4.44507	7.70571
ACTGAACAGCGATATA-1_1	T/NK	3.37985	2.1274
ACTGAACAGGCAAAGA-1_1	B	3.40985	-7.39057
ACTGAACAGGCGCTCT-1_1	T/NK	7.158	1.90927
ACTGAACAGTGTGAAT-1_1	B	2.11099	-9.32423
ACTGAACAGTTAACGA-1_1	T/NK	4.35281	2.72123
ACTGAACCAAAGAATC-1_1	T/NK	6.05554	3.08777
ACTGAACCACCAGTTA-1_1	T/NK	5.39704	0.325856
ACTGAACCAGCGTTCG-1_1	T/NK	7.17624	3.36983
ACTGAACCAGTGGGAT-1_1	T/NK	4.05284	3.21098
ACTGAACGTACAAGTA-1_1	B	2.65697	-9.06499
ACTGAACGTACATCCA-1_1	B	0.898179	-7.83421
ACTGAACGTAGTACCT-1_1	B	3.7207	-6.77125
ACTGAACGTCAAAGAT-1_1	B	4.26512	-6.58723
ACTGAACGTCTCGTTC-1_1	B	1.79492	-8.22925
ACTGAACGTGCCTGCA-1_1	T/NK	3.31318	3.05024
ACTGAACGTTATGCGT-1_1	T/NK	4.21697	5.17615
ACTGAACTCACATGCA-1_1	B	4.41745	-6.97219
ACTGAACTCAGCAACT-1_1	B	3.34401	-8.52094
ACTGAACTCGTACGGC-1_1	T/NK	5.13389	2.16167
ACTGAGTAGCCCAGCT-1_1	B	4.14275	-4.50023
ACTGAGTAGCTTCGCG-1_1	T/NK	4.29103	1.96583
ACTGAGTAGGCAAAGA-1_1	T/NK	4.40756	4.38872
ACTGAGTAGGCTCATT-1_1	B	3.31348	-9.66457
ACTGAGTAGGGCTCTC-1_1	T/NK	4.62179	1.74144
ACTGAGTAGGTAGCCA-1_1	Endothelial	-5.65377	7.59386
ACTGAGTAGTTCGCAT-1_1	B	1.58128	-9.68502
ACTGAGTCACATGGGA-1_1	B	3.28867	-9.87082
ACTGAGTCATCACAAC-1_1	B	1.58888	-8.68454
ACTGAGTCATCCGGGT-1_1	B	1.45921	-9.61988
ACTGAGTCATTTCAGG-1_1	T/NK	5.73192	2.949
ACTGAGTGTAAGGGCT-1_1	B	2.89728	-9.37932
ACTGAGTGTACATCCA-1_1	B	2.59569	-6.26853
ACTGAGTGTACCGAGA-1_1	B	3.40296	-7.96299
ACTGAGTGTAGCGTCC-1_1	B	3.86521	-5.60295
ACTGAGTGTAGGCATG-1_1	B	2.7133	-7.88714
ACTGAGTGTCCCTTGT-1_1	T/NK	4.81944	1.45722
ACTGAGTGTCCGACGT-1_1	T/NK	4.84796	1.33545
ACTGAGTGTCTAGAGG-1_1	T/NK	2.20201	1.003
ACTGAGTGTTCAGCGC-1_1	T/NK	5.34595	3.21128
ACTGAGTGTTGGTTTG-1_1	B	3.02972	-6.35219
ACTGAGTGTTGTGGCC-1_1	Myeloid	-5.46654	-8.53665
ACTGAGTTCAACCAAC-1_1	B	4.54272	-4.83258
ACTGAGTTCAGGTTCA-1_1	T/NK	3.95605	7.13035
ACTGAGTTCCAAAGTC-1_1	B	2.46629	-9.48068
ACTGAGTTCTGATTCT-1_1	T/NK	4.3294	2.38082
ACTGAGTTCTGGGCCA-1_1	T/NK	4.28244	1.39406
ACTGAGTTCTTGCATT-1_1	B	2.62673	-8.07241
ACTGATGAGACTAGGC-1_1	T/NK	5.71369	4.21924
ACTGATGAGCGTTGCC-1_1	B	4.09726	-5.99117
ACTGATGAGCTAGCCC-1_1	T/NK	3.81758	5.17271
ACTGATGAGGATGTAT-1_1	B	2.08555	-8.71067
ACTGATGAGTGAATTG-1_1	B	3.81822	-7.51162
ACTGATGAGTGGGTTG-1_1	B	4.70215	-7.21658
ACTGATGCAACCGCCA-1_1	B	2.03596	-8.32378
ACTGATGCAAGGTTTC-1_1	T/NK	4.67076	1.28856
ACTGATGCAGATCGGA-1_1	B	2.80226	-6.68833
ACTGATGCAGTTTACG-1_1	T/NK	3.87682	2.80892
ACTGATGCATCCTAGA-1_1	T/NK	3.52488	2.25481
ACTGATGCATGCCCGA-1_1	B	3.434	-7.99167
ACTGATGGTAGCGCTC-1_1	B	2.99886	-9.79938
ACTGATGGTCAGGACA-1_1	B	2.56554	-8.88143
ACTGATGGTCATGCCG-1_1	B	4.22317	-8.68064
ACTGATGGTCTAAAGA-1_1	B	3.78428	-9.57294
ACTGATGGTCTAGAGG-1_1	B	3.15375	-7.71611
ACTGATGGTGCGATAG-1_1	B	1.37595	-9.50132
ACTGATGGTTCAGACT-1_1	T/NK	4.3599	1.76494
ACTGATGGTTCAGCGC-1_1	B	2.76999	-6.58223
ACTGATGTCACATGCA-1_1	Myeloid	-5.45165	-12.1621
ACTGATGTCAGGCAAG-1_1	B	2.38664	-8.35591
ACTGATGTCATGTGGT-1_1	B	3.36474	-6.63477
ACTGATGTCGCCAAAT-1_1	Myeloid	-9.4093	-8.30322
ACTGATGTCGCCTGTT-1_1	B	3.08277	-8.19916
ACTGATGTCGGAGGTA-1_1	T/NK	3.77304	3.25756
ACTGATGTCGTATCAG-1_1	T/NK	7.63846	2.5407
ACTGATGTCGTTTGCC-1_1	B	0.753076	-8.33911
ACTGATGTCTCCGGTT-1_1	T/NK	3.01562	6.90136
ACTGATGTCTGGCGTG-1_1	T/NK	6.05156	3.11768
ACTGCTCAGAATGTGT-1_1	B	3.67985	-9.09607
ACTGCTCAGAATTGTG-1_1	T/NK	3.31136	3.463
ACTGCTCAGCAGCCTC-1_1	T/NK	5.47512	3.21601
ACTGCTCAGCCAGGAT-1_1	T/NK	4.28066	2.90559
ACTGCTCAGCCGCCTA-1_1	T/NK	3.48934	7.0584
ACTGCTCAGCGCCTCA-1_1	T/NK	2.85958	1.96024
ACTGCTCAGCGGATCA-1_1	T/NK	2.54293	0.854179
ACTGCTCAGGATATAC-1_1	B	2.31251	-8.87484
ACTGCTCAGGTGCTAG-1_1	B	3.3546	-7.9341
ACTGCTCAGTAGGTGC-1_1	T/NK	5.52936	2.23399
ACTGCTCAGTGATCGG-1_1	B	2.28878	-7.70745
ACTGCTCAGTGTGGCA-1_1	T/NK	3.39194	3.29025
ACTGCTCCAAGGTGTG-1_1	B	2.50613	-8.50904
ACTGCTCCACATGTGT-1_1	B	3.29274	-5.35252
ACTGCTCCACTTCTGC-1_1	B	4.49778	-6.39567
ACTGCTCCAGGAATCG-1_1	T/NK	4.69733	1.0378
ACTGCTCCATGTCTCC-1_1	T/NK	5.30567	1.52093
ACTGCTCGTAAGAGGA-1_1	B	2.10889	-9.68242
ACTGCTCGTACTCAAC-1_1	B	4.03787	-6.89055
ACTGCTCGTAGAAGGA-1_1	T/NK	4.13906	1.71713
ACTGCTCGTAGCGATG-1_1	T/NK	1.95762	9.86469
ACTGCTCGTCAGAGGT-1_1	B	2.24594	-8.31516
ACTGCTCGTTAAGACA-1_1	T/NK	5.17397	3.08738
ACTGCTCGTTCATGGT-1_1	B	2.66049	-8.65206
ACTGCTCTCAATACCG-1_1	B	3.45806	-9.35939
ACTGCTCTCAGGCGAA-1_1	Myeloid	-6.3431	-7.65989
ACTGCTCTCCACGCAG-1_1	T/NK	3.45707	7.51424
ACTGCTCTCCGCGCAA-1_1	B	3.75498	-9.11103
ACTGCTCTCGTTGCCT-1_1	B	3.93966	-8.93354
ACTGCTCTCTAACTCT-1_1	B	1.66189	-6.58709
ACTGCTCTCTCTAAGG-1_1	T/NK	4.80604	6.0005
ACTGTCCAGACCTTTG-1_1	T/NK	4.93021	0.652623
ACTGTCCAGAGTGACC-1_1	B	3.1976	-7.79293
ACTGTCCAGATATGGT-1_1	B	1.34152	-8.26141
ACTGTCCAGTGGTCCC-1_1	Endothelial	-5.56108	8.2358
ACTGTCCCAAATCCGT-1_1	T/NK	5.05007	1.23002
ACTGTCCCAAGGTTCT-1_1	B	1.07167	-8.20424
ACTGTCCCACCCATGG-1_1	T/NK	5.16249	0.581957
ACTGTCCCAGATCCAT-1_1	T/NK	3.94809	3.59614
ACTGTCCCAGCCACCA-1_1	T/NK	4.88989	2.75509
ACTGTCCCAGTGACAG-1_1	B	2.13101	-9.85133
ACTGTCCCATCGGGTC-1_1	T/NK	5.69507	4.0901
ACTGTCCGTACTCAAC-1_1	T/NK	3.87947	4.03343
ACTGTCCGTCCATCCT-1_1	B	1.79407	-9.39287
ACTGTCCGTCTCTTAT-1_1	T/NK	6.24599	3.20758
ACTGTCCGTTGTCTTT-1_1	T/NK	4.44473	-0.671751
ACTGTCCTCACCCTCA-1_1	T/NK	4.68405	1.87881
ACTGTCCTCATGTCCC-1_1	B	3.1924	-8.14366
ACTGTCCTCCTCGCAT-1_1	T/NK	6.49069	2.61948
ACTGTCCTCCTTCAAT-1_1	T/NK	6.03678	2.45461
ACTGTCCTCGCATGGC-1_1	B	3.61957	-8.08966
ACTGTCCTCTCATTCA-1_1	T/NK	5.34654	3.78797
ACTGTCCTCTGGAGCC-1_1	T/NK	5.86005	3.64011
ACTTACTAGAAAGTGG-1_1	T/NK	5.25574	2.51144
ACTTACTAGATGTTAG-1_1	B	1.82522	-8.65076
ACTTACTAGCGATGAC-1_1	T/NK	3.28742	5.67733
ACTTACTAGCTCAACT-1_1	T/NK	5.39337	2.1056
ACTTACTAGTGAAGAG-1_1	B	3.49839	-9.49018
ACTTACTCAAGCCGTC-1_1	T/NK	2.89692	0.412022
ACTTACTCACTGAAGG-1_1	T/NK	2.48006	0.783597
ACTTACTCACTGTTAG-1_1	T/NK	4.22596	1.797
ACTTACTCACTTAAGC-1_1	B	2.52435	-7.41361
ACTTACTCAGGAATCG-1_1	T/NK	5.5495	2.64081
ACTTACTCATTGTGCA-1_1	T/NK	3.53157	0.517921
ACTTACTGTCCATCCT-1_1	T/NK	4.31585	2.06194
ACTTACTGTCCGAATT-1_1	B	1.01409	-9.11745
ACTTACTGTCGTTGTA-1_1	T/NK	5.44948	3.48896
ACTTACTGTGAACCTT-1_1	B	2.39083	-9.62263
ACTTACTGTTACGTCA-1_1	B	2.20003	-6.61577
ACTTACTTCAGCAACT-1_1	B	2.32308	-9.25071
ACTTACTTCATCGATG-1_1	B	4.02855	-8.60595
ACTTACTTCATGCTCC-1_1	B	3.9698	-6.78536
ACTTACTTCCACGCAG-1_1	B	1.24676	-8.47425
ACTTACTTCCGAACGC-1_1	T/NK	5.48192	1.62941
ACTTACTTCCGAGCCA-1_1	B	4.57202	-5.11467
ACTTACTTCCGCGTTT-1_1	B	3.07253	-8.37401
ACTTACTTCCTCTAGC-1_1	T/NK	2.55187	0.878846
ACTTGTTAGCCCTAAT-1_1	B	2.78324	-7.20808
ACTTGTTAGGAGTTTA-1_1	B	3.3206	-8.91505
ACTTGTTAGGATGTAT-1_1	T/NK	3.73531	4.10043
ACTTGTTAGTTCGCAT-1_1	B	4.0904	-8.73277
ACTTGTTCAAGCGAGT-1_1	B	4.51324	-7.77993
ACTTGTTCAATAAGCA-1_1	B	3.43289	-9.2787
ACTTGTTCACCACGTG-1_1	T/NK	2.20991	7.67473
ACTTGTTCAGCGATCC-1_1	B	2.03809	-9.78614
ACTTGTTCAGCTGTTA-1_1	T/NK	4.80602	2.60779
ACTTGTTCATCTACGA-1_1	T/NK	4.72106	3.23341
ACTTGTTGTAAATGAC-1_1	T/NK	4.55192	0.55844
ACTTGTTGTAAATGTG-1_1	T/NK	4.07266	5.34409
ACTTGTTGTACATGTC-1_1	T/NK	5.37309	2.07303
ACTTGTTGTCCCGACA-1_1	T/NK	3.57115	1.62677
ACTTGTTGTGTAACGG-1_1	T/NK	4.08546	2.53818
ACTTGTTGTTCGGGCT-1_1	T/NK	6.32891	3.50798
ACTTGTTTCAATCACG-1_1	T/NK	3.8287	2.31187
ACTTGTTTCACCCTCA-1_1	Endothelial	-7.14501	9.36762
ACTTGTTTCAGCATGT-1_1	T/NK	6.96436	2.3731
ACTTGTTTCTGTCTAT-1_1	T/NK	3.08944	7.46482
ACTTGTTTCTTCGGTC-1_1	B	2.93171	-9.4932
ACTTTCAAGCCAGTAG-1_1	T/NK	5.97484	3.92201
ACTTTCAAGCGAGAAA-1_1	Myeloid	-3.87312	-8.36835
ACTTTCAAGTTAAGTG-1_1	T/NK	4.0832	1.71273
ACTTTCACAAGGCTCC-1_1	T/NK	4.66662	6.14363
ACTTTCACACACCGCA-1_1	B	1.15721	-8.02042
ACTTTCACATCCGTGG-1_1	T/NK	2.80332	0.946778
ACTTTCACATTCTCAT-1_1	T/NK	3.17567	1.0323
ACTTTCACATTCTTAC-1_1	B	2.90372	-9.76343
ACTTTCACATTGGTAC-1_1	B	1.28538	-9.27721
ACTTTCAGTAAGGGCT-1_1	T/NK	5.55709	1.18974
ACTTTCAGTAGAGCTG-1_1	T/NK	2.97121	3.43013
ACTTTCAGTCGCGGTT-1_1	T/NK	4.30011	0.807362
ACTTTCAGTCGGCACT-1_1	B	2.19089	-8.67024
ACTTTCAGTCTCTTTA-1_1	T/NK	4.83939	5.14221
ACTTTCAGTCTTGCGG-1_1	B	1.86827	-8.18678
ACTTTCAGTGGTAACG-1_1	B	2.94712	-8.16047
ACTTTCAGTTATGTGC-1_1	T/NK	4.2495	7.36822
ACTTTCATCAAACCAC-1_1	B	3.75498	-7.30482
ACTTTCATCAACCAAC-1_1	B	1.15864	-8.6823
ACTTTCATCAGTTCGA-1_1	T/NK	3.33941	1.76256
ACTTTCATCCACGAAT-1_1	B	1.95956	-7.86835
ACTTTCATCGGATGGA-1_1	T/NK	5.10348	4.4637
ACTTTCATCTGGTATG-1_1	T/NK	4.06584	3.18105
AGAATAGAGTTGTAGA-1_1	B	3.00706	-7.13805
AGAATAGCAAGGACTG-1_1	T/NK	3.93655	1.98624
AGAATAGCATGGGACA-1_1	T/NK	4.93442	1.34679
AGAATAGCATGTCTCC-1_1	B	3.86957	-7.41388
AGAATAGGTCATCCCT-1_1	B	2.52072	-6.09255
AGAATAGGTCCTGCTT-1_1	T/NK	4.20554	2.43898
AGAATAGGTGCTAGCC-1_1	B	4.16147	-7.30145
AGAATAGGTGGGTATG-1_1	B	3.14929	-8.04362
AGAATAGGTTTGACAC-1_1	B	4.04336	-8.26128
AGAATAGTCCCTCTTT-1_1	B	3.54315	-6.5311
AGAATAGTCTACTATC-1_1	T/NK	5.51312	2.0285
AGAATAGTCTGGTGTA-1_1	T/NK	4.15517	0.560873
AGAATAGTCTTACCTA-1_1	T/NK	3.33017	9.05162
AGAATAGTCTTGCATT-1_1	B	4.01247	-7.46051
AGAATAGTCTTGTTTG-1_1	T/NK	6.07503	2.64721
AGACGTTAGACCACGA-1_1	B	4.47843	-6.48955
AGACGTTAGCTACCTA-1_1	T/NK	5.37469	3.14646
AGACGTTAGGAATGGA-1_1	T/NK	3.99182	2.73946
AGACGTTCAAATTGCC-1_1	B	3.46196	-6.07293
AGACGTTCAATGGTCT-1_1	B	2.38176	-8.88534
AGACGTTCACAAGCCC-1_1	T/NK	3.2556	4.82429
AGACGTTCACACCGAC-1_1	T/NK	5.30451	3.87119
AGACGTTCAGGGTATG-1_1	B	4.29136	-7.77695
AGACGTTCATATACCG-1_1	T/NK	4.34351	0.558028
AGACGTTCATGACATC-1_1	Endothelial	-5.21837	9.8972
AGACGTTGTGACTCAT-1_1	T/NK	5.783	4.3896
AGACGTTGTGTTGGGA-1_1	B	3.76118	-7.15083
AGACGTTGTGTTTGGT-1_1	B	4.07174	-8.07921
AGACGTTGTTACGTCA-1_1	B	2.63673	-7.80541
AGACGTTGTTAGATGA-1_1	B	3.3587	-9.34102
AGACGTTGTTCTGAAC-1_1	Plasma	-5.9029	1.11479
AGACGTTGTTGGGACA-1_1	B	3.42136	-6.71266
AGACGTTTCACCCTCA-1_1	B	3.49115	-6.7259
AGACGTTTCCGCGGTA-1_1	T/NK	4.38385	3.12757
AGACGTTTCGCCAGCA-1_1	B	2.65462	-6.87232
AGACGTTTCGCGATCG-1_1	T/NK	2.38015	1.27966
AGACGTTTCGTCACGG-1_1	T/NK	3.71323	4.20482
AGACGTTTCTCGTTTA-1_1	T/NK	5.10793	3.50684
AGACGTTTCTGCTTGC-1_1	T/NK	2.84219	1.46429
AGACGTTTCTTCGGTC-1_1	B	4.43951	-7.87811
AGAGCGAAGCGGCTTC-1_1	T/NK	5.01946	2.881
AGAGCGAAGCGTTGCC-1_1	B	3.46957	-5.89415
AGAGCGAAGCTCCCAG-1_1	B	1.62278	-7.87771
AGAGCGAAGCTGGAAC-1_1	T/NK	3.7833	1.87057
AGAGCGAAGGCGTACA-1_1	T/NK	6.50204	3.0133
AGAGCGAAGGCTAGGT-1_1	T/NK	2.53964	6.72742
AGAGCGAAGGCTCATT-1_1	T/NK	3.59883	2.70017
AGAGCGAAGGGAAACA-1_1	B	1.98246	-8.4666
AGAGCGAAGGGCTCTC-1_1	T/NK	4.33844	2.15911
AGAGCGAAGTCAAGCG-1_1	T/NK	5.00931	5.01096
AGAGCGAAGTCCCACG-1_1	B	4.44886	-6.53556
AGAGCGACAAGCGCTC-1_1	B	3.75453	-7.40438
AGAGCGACAATGCCAT-1_1	B	3.83743	-6.90328
AGAGCGACAATGGACG-1_1	T/NK	4.21011	5.0326
AGAGCGACACATCTTT-1_1	T/NK	3.97026	2.66618
AGAGCGACACTACAGT-1_1	T/NK	5.31328	4.8875
AGAGCGACAGTAACGG-1_1	B	3.46685	-7.26561
AGAGCGAGTACAGTGG-1_1	T/NK	3.84257	2.02485
AGAGCGAGTAGAGCTG-1_1	B	3.57786	-8.55608
AGAGCGAGTCATTAGC-1_1	B	1.82123	-8.82732
AGAGCGAGTTTAGCTG-1_1	T/NK	4.50816	2.34414
AGAGCGATCAGTCAGT-1_1	T/NK	4.69184	2.63303
AGAGCGATCCCAACGG-1_1	T/NK	5.97654	0.606217
AGAGCGATCCGAATGT-1_1	B	1.45567	-8.26637
AGAGCGATCCTTTACA-1_1	T/NK	4.62781	2.16912
AGAGCTTAGACTACAA-1_1	Myeloid	-8.23477	-10.738
AGAGCTTAGAGGGCTT-1_1	T/NK	6.38536	2.11292
AGAGCTTCAAGACACG-1_1	B	4.42639	-5.5866
AGAGCTTCACAACGCC-1_1	T/NK	3.97076	5.02393
AGAGCTTCACGACGAA-1_1	T/NK	6.66401	3.53571
AGAGCTTCACTTACGA-1_1	B	3.19938	-8.82902
AGAGCTTCAGGATTGG-1_1	B	1.03915	-8.88665
AGAGCTTCATAAAGGT-1_1	T/NK	6.43709	1.52458
AGAGCTTCATGATCCA-1_1	Myeloid	-3.90449	-8.18403
AGAGCTTGTAAACGCG-1_1	B	2.52667	-8.66492
AGAGCTTGTAGCTGCC-1_1	B	2.0386	-8.46011
AGAGCTTGTATAGTAG-1_1	B	3.23743	-7.68019
AGAGCTTGTCATATGC-1_1	B	3.24998	-8.4826
AGAGCTTGTCCGACGT-1_1	T/NK	6.17538	3.57013
AGAGCTTGTCGCATCG-1_1	B	2.85476	-8.5624
AGAGCTTGTCTGATTG-1_1	T/NK	4.74624	3.74574
AGAGCTTGTTCGGCAC-1_1	Endothelial	-5.8048	8.1526
AGAGCTTGTTTGTTTC-1_1	T/NK	6.09995	1.80996
AGAGCTTTCAACGGGA-1_1	B	2.87585	-7.64893
AGAGCTTTCAACTCTT-1_1	T/NK	5.94471	4.73527
AGAGCTTTCAAGGTAA-1_1	B	2.84535	-10.2226
AGAGCTTTCCATTCTA-1_1	B	2.06	-9.41752
AGAGCTTTCCTCGCAT-1_1	B	4.29756	-6.44934
AGAGCTTTCCTGCAGG-1_1	B	3.00985	-7.2073
AGAGCTTTCGAATCCA-1_1	B	4.253	-6.33054
AGAGCTTTCGATAGAA-1_1	T/NK	3.43136	2.12833
AGAGCTTTCGCTAGCG-1_1	B	2.91639	-7.57964
AGAGCTTTCGGTCTAA-1_1	B	3.51629	-6.50644
AGAGTGGAGAGTTGGC-1_1	B	3.44469	-8.97633
AGAGTGGAGATGCCAG-1_1	B	3.99346	-6.10528
AGAGTGGAGTGGAGTC-1_1	T/NK	4.81576	1.43249
AGAGTGGAGTGTGAAT-1_1	B	2.64865	-8.11228
AGAGTGGAGTTAGCGG-1_1	T/NK	6.35974	3.33792
AGAGTGGCAACGATGG-1_1	T/NK	6.35656	-0.685587
AGAGTGGCAACGCACC-1_1	T/NK	4.5492	2.75772
AGAGTGGCAATACGCT-1_1	B	2.23851	-7.24301
AGAGTGGCAGCTTCGG-1_1	T/NK	4.71528	0.904403
AGAGTGGCAGGCTGAA-1_1	T/NK	2.94736	1.30777
AGAGTGGCATTAGCCA-1_1	B	4.1991	-7.96247
AGAGTGGGTCAGAAGC-1_1	T/NK	3.81268	5.44915
AGAGTGGGTCTAAAGA-1_1	T/NK	4.06756	1.29594
AGAGTGGGTTACGTCA-1_1	T/NK	6.08893	0.982548
AGAGTGGGTTACTGAC-1_1	B	3.12354	-8.14275
AGAGTGGTCACAAACC-1_1	T/NK	4.18443	3.18755
AGAGTGGTCACTATTC-1_1	B	3.70501	-9.29695
AGAGTGGTCAGGCAAG-1_1	T/NK	4.63102	1.99256
AGAGTGGTCCACGTGG-1_1	T/NK	5.27485	2.30613
AGAGTGGTCTTGAGAC-1_1	T/NK	4.26871	1.84449
AGATCTGAGAATTCCC-1_1	B	3.8188	-7.29638
AGATCTGAGACTGGGT-1_1	B	2.42725	-6.58844
AGATCTGAGATGGCGT-1_1	B	3.89622	-5.07914
AGATCTGAGCGATATA-1_1	T/NK	4.46297	3.12668
AGATCTGAGTGGGATC-1_1	T/NK	4.80453	0.285048
AGATCTGCAGCATACT-1_1	B	4.09419	-5.71884
AGATCTGGTAAATGTG-1_1	B	2.46375	-6.33986
AGATCTGGTATAGGGC-1_1	T/NK	6.09509	3.29676
AGATCTGGTCGAGTTT-1_1	B	4.34179	-4.9292
AGATCTGGTGGTGTAG-1_1	B	3.808	-8.01686
AGATCTGGTTCGAATC-1_1	B	1.7297	-6.50904
AGATCTGTCAACGCTA-1_1	B	3.43849	-9.34416
AGATCTGTCACTCCTG-1_1	B	2.86872	-7.35457
AGATCTGTCAGAAATG-1_1	T/NK	3.02659	2.87406
AGATCTGTCTTTACAC-1_1	T/NK	5.9309	2.38689
AGATTGCAGAAACCTA-1_1	T/NK	6.14961	3.46893
AGATTGCAGCGTAATA-1_1	B	1.24583	-8.63103
AGATTGCAGGCTCATT-1_1	B	1.10369	-7.85326
AGATTGCAGGGCACTA-1_1	B	4.40839	-7.93337
AGATTGCAGTGTTAGA-1_1	T/NK	4.05058	7.37359
AGATTGCCAACTGCGC-1_1	Myeloid	-9.38967	-6.10959
AGATTGCCACCTATCC-1_1	B	2.95822	-9.10704
AGATTGCCAGTGACAG-1_1	T/NK	5.76589	2.7648
AGATTGCCAGTTAACC-1_1	B	1.55567	-8.42845
AGATTGCCATGCAACT-1_1	T/NK	5.13067	5.60787
AGATTGCCATGCTAGT-1_1	T/NK	4.64902	1.93899
AGATTGCCATGCTGGC-1_1	B	1.18194	-7.38753
AGATTGCGTAGCGTCC-1_1	B	2.91962	-7.79598
AGATTGCTCTCAAACG-1_1	T/NK	3.85394	2.37748
AGCAGCCAGACAGAGA-1_1	Fibroblast	-11.5417	6.37235
AGCAGCCAGCAGACTG-1_1	B	3.79952	-5.90448
AGCAGCCAGGCGATAC-1_1	B	2.02505	-6.67899
AGCAGCCAGTGTTTGC-1_1	B	1.39661	-6.85046
AGCAGCCCAAACTGCT-1_1	T/NK	2.68762	9.62352
AGCAGCCCAAAGTCAA-1_1	T/NK	6.39442	1.41063
AGCAGCCCACATAACC-1_1	B	2.84172	-8.39802
AGCAGCCCAGTCTTCC-1_1	B	1.7348	-9.12678
AGCAGCCCATGCGCAC-1_1	T/NK	6.09046	2.77228
AGCAGCCGTCAAACTC-1_1	T/NK	4.73914	3.573
AGCAGCCGTCAACATC-1_1	Myeloid	-6.16146	-8.2399
AGCAGCCGTCAAGCGA-1_1	Endothelial	-5.11279	8.34808
AGCAGCCGTCTAGCGC-1_1	B	2.94908	-7.67733
AGCAGCCGTCTGATTG-1_1	T/NK	4.90458	3.44395
AGCAGCCGTGAAATCA-1_1	B	3.01945	-8.04305
AGCAGCCGTGCAACTT-1_1	B	1.84948	-8.86689
AGCAGCCGTGTAAGTA-1_1	B	2.33021	-9.41459
AGCAGCCTCATGTGGT-1_1	T/NK	6.87513	3.2569
AGCAGCCTCCAAACAC-1_1	B	1.17131	-9.54167
AGCAGCCTCGAATCCA-1_1	T/NK	4.12705	0.484111
AGCATACAGAAACCTA-1_1	T/NK	5.36156	2.80266
AGCATACAGACATAAC-1_1	T/NK	5.52048	2.06773
AGCATACAGCTAGTTC-1_1	B	4.0236	-6.29064
AGCATACAGGAGCGTT-1_1	T/NK	5.11248	3.67339
AGCATACAGGTACTCT-1_1	T/NK	4.96663	2.82347
AGCATACAGGTAGCCA-1_1	T/NK	6.78665	2.9791
AGCATACAGTACGTTC-1_1	T/NK	4.43907	1.03187
AGCATACAGTGCGTGA-1_1	T/NK	5.17858	1.424
AGCATACAGTTAGCGG-1_1	B	3.5756	-9.86483
AGCATACCAACGATGG-1_1	B	3.19648	-7.2893
AGCATACCACCTCGGA-1_1	B	3.4156	-8.40391
AGCATACCACGAAACG-1_1	T/NK	5.79344	1.91942
AGCATACCACGGTTTA-1_1	T/NK	4.225	2.47549
AGCATACCACGTCAGC-1_1	B	1.27447	-9.53078
AGCATACCATCCTAGA-1_1	T/NK	3.45711	1.75528
AGCATACCATGATCCA-1_1	T/NK	4.64588	1.83017
AGCATACCATGTCGAT-1_1	T/NK	4.47951	2.36473
AGCATACGTAACGTTC-1_1	B	3.54908	-7.65114
AGCATACGTAGCCTAT-1_1	T/NK	2.37989	1.63821
AGCATACGTCCAGTAT-1_1	T/NK	3.2436	1.93771
AGCATACGTCTAGGTT-1_1	T/NK	5.89857	2.94899
AGCATACGTCTGGTCG-1_1	B	1.36057	-7.74074
AGCATACGTGAGTGAC-1_1	T/NK	3.39755	3.43181
AGCATACGTGTTGAGG-1_1	T/NK	3.79619	2.24962
AGCATACGTTCAACCA-1_1	Plasma	-4.76416	-0.241766
AGCATACTCAGAGGTG-1_1	B	3.93068	-7.56256
AGCATACTCCTTTCGG-1_1	B	3.70955	-8.33758
AGCATACTCGCCCTTA-1_1	T/NK	3.74355	0.877898
AGCATACTCGCGATCG-1_1	B	1.38764	-9.42051
AGCATACTCGTATCAG-1_1	B	1.62378	-8.79296
AGCATACTCTGACCTC-1_1	B	3.20543	-9.26532
AGCCTAAAGAAACGAG-1_1	B	0.801888	-7.95372
AGCCTAACAAATTGCC-1_1	B	1.75857	-8.9554
AGCCTAACACTGAAGG-1_1	T/NK	3.88508	0.727265
AGCCTAACAGTTAACC-1_1	B	3.0381	-7.84672
AGCCTAAGTACTTGAC-1_1	T/NK	3.75056	4.34789
AGCCTAAGTATATCCG-1_1	T/NK	4.80545	1.91426
AGCCTAAGTTCCGTCT-1_1	B	4.11501	-7.81425
AGCCTAAGTTTAAGCC-1_1	Endothelial	-5.30055	9.72913
AGCCTAATCATCGATG-1_1	T/NK	4.90159	1.82284
AGCCTAATCATGCTCC-1_1	B	2.40548	-9.99008
AGCCTAATCCGCAGTG-1_1	T/NK	5.01498	2.27184
AGCCTAATCCTGCTTG-1_1	B	1.22081	-7.54849
AGCCTAATCCTTAATC-1_1	T/NK	4.44456	1.72225
AGCCTAATCGCAAGCC-1_1	T/NK	5.54116	2.34685
AGCCTAATCGTATCAG-1_1	T/NK	6.56857	1.97371
AGCCTAATCGTTTGCC-1_1	T/NK	4.86908	2.84512
AGCCTAATCTGGAGCC-1_1	B	1.52589	-7.41405
AGCCTAATCTGTACGA-1_1	T/NK	3.3438	2.12413
AGCGGTCAGCAGCGTA-1_1	T/NK	6.22368	4.01668
AGCGGTCAGGTGCTAG-1_1	T/NK	5.24662	3.86561
AGCGGTCAGTGTACGG-1_1	B	3.88363	-8.99413
AGCGGTCCAAAGAATC-1_1	B	2.25894	-9.43956
AGCGGTCCAATAGCGG-1_1	T/NK	4.99348	2.08802
AGCGGTCCATCGTCGG-1_1	T/NK	4.5731	0.316944
AGCGGTCCATGACGGA-1_1	B	1.99465	-8.10169
AGCGGTCGTACAGACG-1_1	B	2.27542	-6.87384
AGCGGTCGTACCATCA-1_1	B	4.43627	-4.59443
AGCGGTCGTCCGAGTC-1_1	Plasma	-5.46977	0.868156
AGCGGTCGTGAGCGAT-1_1	B	2.03522	-8.22476
AGCGGTCGTGCTGTAT-1_1	T/NK	4.39798	0.072938
AGCGGTCGTTAAGGGC-1_1	T/NK	6.18342	1.21134
AGCGGTCGTTTAGCTG-1_1	T/NK	4.55201	3.49632
AGCGGTCGTTTGACTG-1_1	T/NK	6.25573	2.64563
AGCGGTCTCAACTCTT-1_1	B	3.10986	-9.70459
AGCGGTCTCAGGTTCA-1_1	B	2.98905	-9.53145
AGCGGTCTCCAGATCA-1_1	B	2.33789	-9.6463
AGCGGTCTCCGCGCAA-1_1	B	1.7054	-7.79141
AGCGGTCTCGATCCCT-1_1	B	1.42171	-8.58129
AGCGGTCTCGTTGACA-1_1	B	2.29644	-6.58258
AGCGTATAGACTCGGA-1_1	T/NK	3.45676	7.40738
AGCGTATAGATAGGAG-1_1	T/NK	2.89923	0.572783
AGCGTATAGTACTTGC-1_1	T/NK	3.53606	4.98312
AGCGTATCAAGTTCTG-1_1	T/NK	2.41313	1.0289
AGCGTATCAATAGAGT-1_1	B	3.8693	-9.16617
AGCGTATCATCAGTCA-1_1	T/NK	6.24026	1.83558
AGCGTATGTACCGCTG-1_1	B	1.99696	-6.54004
AGCGTATGTAGGACAC-1_1	T/NK	4.39694	0.65561
AGCGTATGTATAATGG-1_1	T/NK	5.99003	3.10539
AGCGTATGTCTAAACC-1_1	B	1.53462	-7.58681
AGCGTATGTGAACCTT-1_1	T/NK	6.03474	2.18665
AGCGTATGTGCTGTAT-1_1	B	1.31318	-9.67219
AGCGTATGTTCAACCA-1_1	T/NK	4.96507	3.6372
AGCGTATGTTCACCTC-1_1	B	4.46161	-8.2909
AGCGTATTCAGCACAT-1_1	T/NK	5.92619	5.01252
AGCGTATTCAGCTGGC-1_1	B	3.01971	-7.0134
AGCGTATTCCGCGTTT-1_1	T/NK	4.19015	-0.017028
AGCGTATTCCTTAATC-1_1	B	4.15349	-6.3243
AGCGTATTCGAATGGG-1_1	T/NK	6.04682	3.66017
AGCGTATTCGGTCTAA-1_1	B	3.36515	-9.27566
AGCGTCGAGAAGATTC-1_1	B	3.68846	-6.20805
AGCGTCGCATATGGTC-1_1	B	3.7498	-5.44083
AGCTCCTAGAACTCGG-1_1	B	3.87828	-6.77118
AGCTCCTAGCTAACAA-1_1	B	3.01235	-8.42379
AGCTCCTCAAGCGATG-1_1	T/NK	3.41109	2.79964
AGCTCCTCACCACCAG-1_1	B	4.08891	-4.86738
AGCTCCTCACCTGGTG-1_1	T/NK	6.15322	1.61177
AGCTCCTCACGACTCG-1_1	B	3.42041	-9.29436
AGCTCCTCAGTAAGAT-1_1	T/NK	4.60329	3.33521
AGCTCCTGTAAATACG-1_1	T/NK	4.80669	3.09772
AGCTCCTGTGGTCTCG-1_1	Endothelial	-8.02565	9.77005
AGCTCCTGTTCGCGAC-1_1	T/NK	5.3743	2.72888
AGCTCCTTCACAAACC-1_1	T/NK	2.61614	0.5368
AGCTCCTTCACGAAGG-1_1	B	3.15462	-8.95898
AGCTCCTTCATTGCGA-1_1	B	3.3228	-6.43605
AGCTCCTTCCAGTAGT-1_1	B	3.33148	-7.48484
AGCTCCTTCGTTACGA-1_1	T/NK	5.26413	2.67706
AGCTCCTTCTGCGACG-1_1	B	2.95348	-7.90713
AGCTCCTTCTTGCATT-1_1	T/NK	2.04734	9.7004
AGCTCTCAGAATCTCC-1_1	B	1.90367	-8.89235
AGCTCTCAGGCGACAT-1_1	B	4.00223	-8.64841
AGCTCTCAGGCTACGA-1_1	Endothelial	-4.98829	9.28475
AGCTCTCAGTGGACGT-1_1	Endothelial	-5.46233	8.31066
AGCTCTCCAAACTGCT-1_1	T/NK	4.93164	2.19903
AGCTCTCCAAGCTGTT-1_1	B	4.21531	-8.24599
AGCTCTCCAATGGAGC-1_1	B	4.49201	-7.60738
AGCTCTCCACGTAAGG-1_1	B	4.43804	-6.76297
AGCTCTCCAGATGAGC-1_1	B	2.33647	-8.45007
AGCTCTCCAGCAGTTT-1_1	T/NK	6.04499	2.69801
AGCTCTCCAGCATACT-1_1	T/NK	3.70491	3.02036
AGCTCTCCAGCTGCAC-1_1	T/NK	4.61137	5.39113
AGCTCTCCATCACGTA-1_1	B	2.38995	-8.64052
AGCTCTCCATTGCGGC-1_1	B	3.91667	-5.74844
AGCTCTCGTCAGATAA-1_1	T/NK	3.97866	4.08335
AGCTCTCGTCGCTTCT-1_1	T/NK	4.44744	3.43966
AGCTCTCGTCTAAAGA-1_1	Endothelial	-5.27602	8.46887
AGCTCTCGTTATGTGC-1_1	B	3.07997	-7.35675
AGCTCTCGTTGTTTGG-1_1	T/NK	5.06799	3.97283
AGCTCTCTCACCATAG-1_1	B	2.61739	-9.54705
AGCTCTCTCATCATTC-1_1	B	2.04171	-9.49744
AGCTCTCTCATGTCCC-1_1	T/NK	3.46477	5.3467
AGCTCTCTCGACCAGC-1_1	B	3.19471	-9.46405
AGCTCTCTCGCAGGCT-1_1	T/NK	6.0423	3.70017
AGCTCTCTCTCTGCTG-1_1	T/NK	3.51571	2.8897
AGCTCTCTCTGAAAGA-1_1	B	2.35862	-6.90678
AGCTCTCTCTGTACGA-1_1	T/NK	3.94519	1.91033
AGCTCTCTCTTAACCT-1_1	T/NK	3.74765	3.65873
AGCTCTCTCTTGTTTG-1_1	T/NK	3.9895	1.92974
AGCTTGAAGTCCAGGA-1_1	T/NK	4.34394	1.46808
AGCTTGAAGTCGATAA-1_1	B	3.45937	-7.62554
AGCTTGAAGTTGTAGA-1_1	T/NK	4.30497	3.89672
AGCTTGACAAAGGCGT-1_1	T/NK	3.52585	2.07458
AGCTTGACAAATACAG-1_1	T/NK	3.62606	1.5925
AGCTTGACAAGCCATT-1_1	T/NK	5.28777	1.55449
AGCTTGACACATAACC-1_1	T/NK	4.62718	4.76057
AGCTTGACACCAGGCT-1_1	B	3.08051	-6.40345
AGCTTGACACGCCAGT-1_1	B	3.86091	-8.75805
AGCTTGACAGACAAAT-1_1	T/NK	5.06049	3.61496
AGCTTGAGTAGCTAAA-1_1	T/NK	4.63829	3.60891
AGCTTGAGTCAGATAA-1_1	B	3.28916	-7.31347
AGCTTGAGTCCCGACA-1_1	B	2.13188	-8.31222
AGCTTGAGTCCGCTGA-1_1	B	1.72703	-6.67008
AGCTTGAGTCGGCATC-1_1	T/NK	5.27351	0.50228
AGCTTGAGTGGGTCAA-1_1	T/NK	5.31474	1.89611
AGCTTGAGTTGGACCC-1_1	T/NK	5.41573	2.82134
AGCTTGATCCTTTACA-1_1	T/NK	4.29416	2.69194
AGCTTGATCTAGCACA-1_1	B	2.87888	-6.94382
AGGCCACAGAAACCGC-1_1	T/NK	4.7063	3.26859
AGGCCACAGACTCGGA-1_1	T/NK	3.6047	0.371343
AGGCCACAGATGTGTA-1_1	B	1.73843	-7.36841
AGGCCACAGCTACCTA-1_1	T/NK	2.02271	8.81288
AGGCCACAGGCTAGGT-1_1	B	3.2109	-7.19387
AGGCCACAGGTTCCTA-1_1	B	1.28246	-9.4961
AGGCCACCACGAAATA-1_1	B	2.64067	-9.89285
AGGCCACCAGAAGCAC-1_1	B	2.80173	-8.88577
AGGCCACCAGAGCCAA-1_1	T/NK	4.7714	2.53855
AGGCCACCAGTCTTCC-1_1	B	1.31308	-7.95903
AGGCCACCATCCTTGC-1_1	T/NK	5.51815	1.73094
AGGCCACGTACAAGTA-1_1	T/NK	6.36124	2.70388
AGGCCACGTACGCTGC-1_1	B	2.82818	-8.02209
AGGCCACGTGCCTGCA-1_1	B	4.55136	-6.6783
AGGCCACGTGGCTCCA-1_1	B	4.37079	-6.846
AGGCCACGTGTGCGTC-1_1	T/NK	5.47705	2.35321
AGGCCACTCAGATAAG-1_1	B	3.0722	-9.51243
AGGCCACTCCGTAGGC-1_1	B	1.7991	-7.96097
AGGCCACTCTTAGCCC-1_1	B	4.07458	-4.64293
AGGCCACTCTTGTACT-1_1	Plasma	-5.50651	0.381637
AGGCCGTAGAGGACGG-1_1	B	2.4874	-8.91962
AGGCCGTAGAGTACCG-1_1	T/NK	5.9775	2.29266
AGGCCGTAGCGAAGGG-1_1	T/NK	4.79095	2.76892
AGGCCGTAGGCCCTCA-1_1	B	2.56691	-9.20464
AGGCCGTAGGTGATAT-1_1	B	2.10256	-9.82285
AGGCCGTCACACGCTG-1_1	B	2.06386	-6.611
AGGCCGTCACGACGAA-1_1	B	3.02158	-7.62126
AGGCCGTCACGGACAA-1_1	Fibroblast	-14.8074	4.88914
AGGCCGTCACTGTGTA-1_1	T/NK	3.00108	6.33185
AGGCCGTCAGCAGTTT-1_1	T/NK	6.30866	4.36932
AGGCCGTCAGTCTTCC-1_1	B	4.34875	-6.43005
AGGCCGTCATCAGTAC-1_1	T/NK	5.71535	1.62244
AGGCCGTCATTCCTGC-1_1	T/NK	5.26508	1.87294
AGGCCGTGTATAGTAG-1_1	B	3.25157	-9.02436
AGGCCGTGTCCAGTGC-1_1	Myeloid	-5.67723	-8.66541
AGGCCGTGTTAAGAAC-1_1	B	4.47284	-5.49968
AGGCCGTGTTAGAACA-1_1	B	1.96165	-7.32114
AGGCCGTGTTATGTGC-1_1	T/NK	3.96943	4.40695
AGGCCGTTCAACACTG-1_1	B	3.06519	-10.0602
AGGCCGTTCCGGGTGT-1_1	T/NK	5.94929	2.31354
AGGGAGTAGACCTAGG-1_1	T/NK	5.02224	0.721432
AGGGAGTAGCGATTCT-1_1	B	4.19872	-8.4281
AGGGAGTAGCTGCGAA-1_1	B	3.42466	-8.3283
AGGGAGTAGGGCATGT-1_1	B	1.4344	-8.15649
AGGGAGTAGGGTTCCC-1_1	T/NK	4.13575	0.190651
AGGGAGTAGTCTCCTC-1_1	T/NK	4.08339	1.4548
AGGGAGTCAGACGTAG-1_1	Myeloid	-7.69737	-8.24518
AGGGAGTCAGTCAGAG-1_1	B	2.0443	-9.16738
AGGGAGTCATCTGGTA-1_1	T/NK	5.05527	2.35569
AGGGAGTCATGGTCAT-1_1	T/NK	3.00962	7.36942
AGGGAGTCATGTAAGA-1_1	T/NK	4.55128	4.22433
AGGGAGTGTAGCGTGA-1_1	B	3.41431	-9.16614
AGGGAGTGTAGGGACT-1_1	B	1.65848	-6.94844
AGGGAGTGTCGAGTTT-1_1	T/NK	4.18747	1.95738
AGGGAGTGTTCGTCTC-1_1	T/NK	2.84357	5.90959
AGGGAGTTCAACTCTT-1_1	B	2.17559	-9.46018
AGGGAGTTCACAGTAC-1_1	B	3.71754	-8.28783
AGGGAGTTCACGACTA-1_1	B	2.6294	-8.33606
AGGGAGTTCATTGCGA-1_1	T/NK	6.64338	3.38613
AGGGAGTTCGGGAGTA-1_1	B	4.39032	-5.41453
AGGGAGTTCTCCGGTT-1_1	B	1.07718	-8.55235
AGGGAGTTCTGTCTCG-1_1	B	3.02946	-6.43936
AGGGATGAGAAGGTGA-1_1	T/NK	4.6797	0.308585
AGGGATGAGACAGACC-1_1	T/NK	4.66728	0.9954
AGGGATGAGACGCTTT-1_1	B	4.37934	-6.53292
AGGGATGAGAGGTTAT-1_1	B	1.92248	-9.48968
AGGGATGAGCCACTAT-1_1	T/NK	5.80238	1.8819
AGGGATGAGCCCGAAA-1_1	T/NK	4.86395	3.53041
AGGGATGAGGCCATAG-1_1	T/NK	5.71978	2.219
AGGGATGAGTGGGCTA-1_1	T/NK	5.41374	2.81683
AGGGATGCAAACCTAC-1_1	B	1.46301	-7.96415
AGGGATGCAAGCTGTT-1_1	T/NK	3.3261	1.6177
AGGGATGCAATGTTGC-1_1	B	1.28282	-9.05057
AGGGATGCAGCCTTGG-1_1	Myeloid	-4.14334	-8.25274
AGGGATGCAGGGTACA-1_1	T/NK	4.95981	1.78404
AGGGATGGTCCAACTA-1_1	B	1.42288	-6.9736
AGGGATGGTGCTGTAT-1_1	B	3.4766	-9.68697
AGGGATGGTTACCAGT-1_1	B	1.49034	-8.04852
AGGGATGTCAGCGACC-1_1	B	3.4471	-8.702
AGGGATGTCATGTCCC-1_1	T/NK	5.49558	3.16311
AGGGATGTCCACGCAG-1_1	B	3.98874	-8.79364
AGGGATGTCCGCGGTA-1_1	T/NK	5.66369	4.04238
AGGGATGTCCGTTGCT-1_1	B	1.84278	-6.95346
AGGGATGTCCTATTCA-1_1	B	2.67264	-6.70638
AGGGATGTCGGCTACG-1_1	B	3.1961	-8.02153
AGGGATGTCGGTTCGG-1_1	T/NK	6.6598	2.78062
AGGGATGTCTCTGTCG-1_1	B	2.62836	-8.98089
AGGGTGAAGACTTGAA-1_1	B	3.02272	-6.90047
AGGGTGAAGATGGGTC-1_1	B	3.24028	-6.79842
AGGGTGAAGCTAGGCA-1_1	B	1.44962	-8.03653
AGGGTGAAGGAATGGA-1_1	B	3.91124	-7.762
AGGGTGAAGGGCATGT-1_1	T/NK	4.25991	2.74222
AGGGTGAAGGTGCACA-1_1	T/NK	4.27434	3.25952
AGGGTGAAGTCCTCCT-1_1	B	3.74148	-8.6364
AGGGTGACAATGGACG-1_1	B	3.02386	-8.59472
AGGGTGACAGGGTATG-1_1	B	3.13774	-8.40596
AGGGTGACATATGCTG-1_1	T/NK	3.07081	1.00001
AGGGTGACATCACCCT-1_1	T/NK	5.80383	0.677716
AGGGTGACATCCGCGA-1_1	T/NK	6.33049	2.65717
AGGGTGACATGTAAGA-1_1	B	3.46471	-8.16946
AGGGTGAGTAAGAGGA-1_1	T/NK	3.70479	1.59882
AGGGTGAGTACTTGAC-1_1	T/NK	4.38657	2.81838
AGGGTGAGTCCATGAT-1_1	T/NK	4.35287	2.10208
AGGGTGAGTCTTTCAT-1_1	B	2.5175	-9.51471
AGGGTGATCGCTTGTC-1_1	B	2.26766	-9.15785
AGGGTGATCGGTCCGA-1_1	T/NK	3.83655	1.60001
AGGTCATAGACCTAGG-1_1	T/NK	3.61085	3.57442
AGGTCATAGATCCGAG-1_1	T/NK	5.70842	3.70496
AGGTCATAGATGCGAC-1_1	T/NK	5.97847	1.52669
AGGTCATAGCGTAATA-1_1	B	1.97494	-7.52249
AGGTCATAGTACGATA-1_1	T/NK	4.96823	3.03697
AGGTCATAGTGGGTTG-1_1	B	3.87725	-5.22444
AGGTCATAGTTCGCGC-1_1	B	3.14586	-5.99066
AGGTCATCAAACCCAT-1_1	T/NK	4.99978	2.07079
AGGTCATCATCAGTCA-1_1	T/NK	4.6456	1.13016
AGGTCATCATTGCGGC-1_1	B	3.40271	-8.96446
AGGTCATGTGAGGCTA-1_1	T/NK	5.19029	3.2124
AGGTCATGTTAGATGA-1_1	B	1.84275	-8.06369
AGGTCATGTTAGGGTG-1_1	B	2.96319	-7.26922
AGGTCATGTTGCTCCT-1_1	B	2.2146	-7.5707
AGGTCATTCAACGCTA-1_1	B	3.00139	-8.68582
AGGTCATTCACGATGT-1_1	B	0.935558	-7.66624
AGGTCATTCACTCCTG-1_1	B	2.69653	-9.15018
AGGTCATTCCACGCAG-1_1	T/NK	6.12264	2.57373
AGGTCATTCCGGGTGT-1_1	T/NK	2.90272	7.64445
AGGTCATTCCTAGAAC-1_1	B	3.37165	-8.20258
AGGTCATTCTACCAGA-1_1	B	3.90496	-8.86027
AGGTCATTCTGCAGTA-1_1	T/NK	4.64638	4.36579
AGGTCATTCTGGTATG-1_1	T/NK	5.08033	1.65902
AGGTCCGAGATAGCAT-1_1	B	2.2744	-8.10225
AGGTCCGAGGCTATCT-1_1	B	2.27703	-9.47194
AGGTCCGAGTCCAGGA-1_1	T/NK	4.78593	5.21458
AGGTCCGCAAGAGTCG-1_1	B	4.53058	-6.22082
AGGTCCGCAATCACAC-1_1	B	1.54982	-9.32328
AGGTCCGCACCTCGTT-1_1	B	3.42101	-7.46325
AGGTCCGCATCGATTG-1_1	T/NK	3.90989	1.62661
AGGTCCGGTCGCCATG-1_1	T/NK	5.25358	0.582755
AGGTCCGGTCGCGTGT-1_1	T/NK	6.76337	3.23157
AGGTCCGGTGATGTGG-1_1	T/NK	3.8878	1.15139
AGGTCCGGTGTGCCTG-1_1	B	3.55711	-8.29647
AGGTCCGTCACAACGT-1_1	T/NK	4.42268	6.71388
AGGTCCGTCATAACCG-1_1	T/NK	5.89303	3.09533
AGGTCCGTCATGGTCA-1_1	T/NK	4.73384	1.84249
AGGTCCGTCCACGACG-1_1	B	1.92629	-9.75054
AGGTCCGTCGTACGGC-1_1	B	1.11139	-8.18982
AGGTCCGTCGTATCAG-1_1	B	3.71545	-5.0747
AGGTCCGTCGTTGACA-1_1	T/NK	4.50112	0.855529
AGGTCCGTCTGATTCT-1_1	Endothelial	-5.64381	8.25777
AGTAGTCAGACTTTCG-1_1	T/NK	4.47031	3.77471
AGTAGTCAGAGAACAG-1_1	B	4.40776	-7.95088
AGTAGTCAGATGTCGG-1_1	B	2.85211	-7.41255
AGTAGTCAGCGATAGC-1_1	T/NK	4.71172	2.52296
AGTAGTCAGCGTGAGT-1_1	B	1.56197	-6.79914
AGTAGTCAGCTCCCAG-1_1	T/NK	3.35996	2.64543
AGTAGTCAGGACCACA-1_1	T/NK	4.54517	2.90285
AGTAGTCAGGGTATCG-1_1	B	3.42036	-6.73625
AGTAGTCAGTGGAGTC-1_1	T/NK	3.57423	3.0578
AGTAGTCCAAGAGTCG-1_1	T/NK	3.39389	2.7088
AGTAGTCCACATCCAA-1_1	B	2.46614	-6.76972
AGTAGTCCACATGGGA-1_1	T/NK	6.61666	1.96963
AGTAGTCCAGCCAATT-1_1	B	3.41422	-5.82626
AGTAGTCGTACGAAAT-1_1	B	2.23743	-9.03958
AGTAGTCGTCCATCCT-1_1	B	3.70598	-8.68716
AGTAGTCGTGCTCTTC-1_1	B	2.94427	-6.33938
AGTAGTCGTGTTCGAT-1_1	Fibroblast	-11.8294	6.5659
AGTAGTCGTTATGTGC-1_1	T/NK	3.85866	2.5757
AGTAGTCGTTGGACCC-1_1	T/NK	4.00771	7.42896
AGTAGTCTCATGTCTT-1_1	T/NK	7.05329	2.48034
AGTAGTCTCGAGAACG-1_1	T/NK	4.72941	2.00237
AGTAGTCTCGGACAAG-1_1	T/NK	4.66939	3.09116
AGTAGTCTCTGGCGTG-1_1	B	2.76908	-7.64448
AGTAGTCTCTGTTTGT-1_1	B	1.25428	-9.33689
AGTCTTTAGCCAACAG-1_1	B	2.98134	-7.30318
AGTCTTTAGCGAGAAA-1_1	B	3.70855	-5.00885
AGTCTTTAGCGTAATA-1_1	B	2.82454	-9.31543
AGTCTTTAGCGTGTCC-1_1	T/NK	4.6313	4.955
AGTCTTTAGCTGCGAA-1_1	B	2.90492	-7.43385
AGTCTTTAGGACGAAA-1_1	B	1.83302	-8.89293
AGTCTTTAGGCAGTCA-1_1	B	2.90985	-7.00493
AGTCTTTAGGCCCGTT-1_1	T/NK	6.12421	1.88271
AGTCTTTAGGGCTTGA-1_1	B	3.711	-7.02399
AGTCTTTCACCATGTA-1_1	Endothelial	-5.08715	8.34926
AGTCTTTCACCTGGTG-1_1	B	3.62533	-5.24656
AGTCTTTCACGAAACG-1_1	B	3.57483	-7.97729
AGTCTTTCATTCACTT-1_1	T/NK	5.07492	4.92511
AGTCTTTGTAGAAGGA-1_1	B	2.79094	-8.57023
AGTCTTTGTATGGTTC-1_1	T/NK	6.56719	3.07705
AGTCTTTGTCCAAGTT-1_1	T/NK	4.74751	3.32328
AGTCTTTGTGAGGGTT-1_1	T/NK	4.67902	1.5329
AGTCTTTGTTAAAGTG-1_1	T/NK	3.81437	2.37636
AGTCTTTGTTCCATGA-1_1	T/NK	3.5062	2.03285
AGTCTTTTCATTTGGG-1_1	T/NK	4.28472	0.520639
AGTCTTTTCCCGGATG-1_1	Myeloid	-4.81432	-10.6573
AGTCTTTTCGCGGATC-1_1	B	4.11379	-5.88706
AGTCTTTTCTCCAGGG-1_1	T/NK	5.93605	2.11723
AGTCTTTTCTGCTGTC-1_1	B	4.53495	-7.97845
AGTGAGGAGACTACAA-1_1	Myeloid	-7.77987	-6.53571
AGTGAGGAGCGATTCT-1_1	Myeloid	-5.59978	-7.44458
AGTGAGGAGGCTCATT-1_1	T/NK	5.17374	1.08754
AGTGAGGAGTACTTGC-1_1	T/NK	3.88946	0.654643
AGTGAGGAGTGTCCCG-1_1	B	1.56302	-9.60397
AGTGAGGAGTGTTTGC-1_1	B	3.19595	-8.46977
AGTGAGGAGTTACGGG-1_1	T/NK	3.24458	2.79926
AGTGAGGCACAGACTT-1_1	T/NK	5.43674	0.844867
AGTGAGGCACGAAACG-1_1	B	0.850381	-7.89704
AGTGAGGCACGCCAGT-1_1	T/NK	5.40555	2.3507
AGTGAGGCAGACAAGC-1_1	B	2.74699	-7.23098
AGTGAGGCAGGATTGG-1_1	T/NK	4.49568	2.79616
AGTGAGGCATATACGC-1_1	B	2.6071	-9.02622
AGTGAGGCATCTATGG-1_1	B	4.31145	-6.78573
AGTGAGGCATGGTTGT-1_1	T/NK	4.72014	1.06175
AGTGAGGCATGTCCTC-1_1	T/NK	6.80469	2.42285
AGTGAGGGTACAAGTA-1_1	B	2.34463	-9.43027
AGTGAGGGTAGCACGA-1_1	B	2.31509	-8.90464
AGTGAGGGTCCGACGT-1_1	T/NK	5.01148	2.36716
AGTGAGGGTCGAGATG-1_1	T/NK	4.26407	3.08153
AGTGAGGGTCTAAAGA-1_1	T/NK	6.24706	2.40619
AGTGAGGGTGACGGTA-1_1	T/NK	5.5427	1.54887
AGTGAGGGTTCAGCGC-1_1	B	1.64841	-9.16016
AGTGAGGTCACCGTAA-1_1	B	2.05324	-8.13112
AGTGAGGTCCGCGTTT-1_1	T/NK	6.64628	3.16083
AGTGAGGTCCGTTGCT-1_1	T/NK	4.22308	2.72371
AGTGAGGTCCTTTCTC-1_1	Myeloid	-5.7484	-10.4249
AGTGAGGTCGGACAAG-1_1	B	3.79459	-6.0231
AGTGAGGTCGGCTACG-1_1	B	1.52814	-7.81371
AGTGAGGTCTCGCATC-1_1	T/NK	3.83928	2.27418
AGTGAGGTCTTGGGTA-1_1	T/NK	4.47917	4.38903
AGTGGGAAGAACTGTA-1_1	B	3.21163	-6.68962
AGTGGGAAGAAGGACA-1_1	B	3.62248	-8.36812
AGTGGGAAGAGCTTCT-1_1	Plasma	-3.53743	-0.180814
AGTGGGAAGCTAAGAT-1_1	T/NK	4.2063	3.43943
AGTGGGAAGTTAGGTA-1_1	T/NK	4.67233	2.4113
AGTGGGACACATCTTT-1_1	T/NK	4.71658	2.41037
AGTGGGACACATTTCT-1_1	B	3.13736	-8.71841
AGTGGGACAGACTCGC-1_1	B	2.00902	-9.82369
AGTGGGACATGTCTCC-1_1	Myeloid	-5.28691	-9.25397
AGTGGGACATTCTCAT-1_1	T/NK	5.32094	3.2591
AGTGGGAGTACAGTGG-1_1	B	2.88387	-8.175
AGTGGGAGTACCAGTT-1_1	T/NK	2.38202	4.77785
AGTGGGAGTCAGATAA-1_1	B	2.18103	-7.71387
AGTGGGAGTCGCGAAA-1_1	B	2.57596	-9.35637
AGTGGGAGTTGTGGCC-1_1	B	4.07429	-6.57351
AGTGGGATCCTCTAGC-1_1	B	3.28974	-7.38662
AGTGGGATCGTGGTCG-1_1	B	2.71504	-8.64267
AGTGGGATCTGCTGTC-1_1	B	3.99751	-8.74841
AGTGGGATCTTCCTTC-1_1	T/NK	2.86079	2.61555
AGTGGGATCTTTACGT-1_1	B	4.23812	-7.4725
AGTGTCAAGAGTAAGG-1_1	B	1.20233	-8.02437
AGTGTCAAGATCCTGT-1_1	T/NK	6.72847	2.85719
AGTGTCAAGCCCAGCT-1_1	B	3.59945	-5.29879
AGTGTCAAGGAATGGA-1_1	B	1.2065	-9.19734
AGTGTCAAGGAGTTGC-1_1	B	1.73862	-8.58853
AGTGTCAAGGCTAGCA-1_1	B	3.62574	-6.56705
AGTGTCAAGGCTCATT-1_1	B	3.27413	-6.35086
AGTGTCAAGGGCTTCC-1_1	T/NK	6.78863	2.10046
AGTGTCAAGTCCGTAT-1_1	T/NK	6.13933	1.17294
AGTGTCAAGTGTCCAT-1_1	Endothelial	-5.05035	9.73952
AGTGTCAAGTGTCCCG-1_1	B	2.22572	-7.9772
AGTGTCACACACATGT-1_1	B	4.12913	-5.55101
AGTGTCACAGAGCCAA-1_1	B	4.13245	-8.18862
AGTGTCACAGGTCCAC-1_1	B	4.12467	-5.63216
AGTGTCACATGCCCGA-1_1	T/NK	5.31495	2.70896
AGTGTCACATGCCTAA-1_1	B	3.62199	-7.74182
AGTGTCACATGCCTTC-1_1	T/NK	6.17843	2.06886
AGTGTCAGTACCATCA-1_1	T/NK	5.60639	0.136452
AGTGTCAGTACCGAGA-1_1	T/NK	5.4463	1.69146
AGTGTCAGTCGCATAT-1_1	Myeloid	-4.22242	-8.60898
AGTGTCAGTCGCGAAA-1_1	T/NK	4.64313	4.57728
AGTGTCAGTGATGATA-1_1	B	1.61199	-7.47283
AGTGTCAGTTGTCGCG-1_1	B	3.85173	-8.94039
AGTGTCATCAGCTGGC-1_1	Endothelial	-5.08717	9.47676
AGTGTCATCAGGCCCA-1_1	T/NK	3.20231	6.92346
AGTGTCATCCACGTGG-1_1	B	1.69207	-8.03696
AGTGTCATCGTTTAGG-1_1	B	3.11714	-7.89481
AGTTGGTAGATAGCAT-1_1	B	3.91794	-9.17629
AGTTGGTAGATCCCAT-1_1	T/NK	4.3292	7.09548
AGTTGGTAGCGCCTTG-1_1	B	3.47979	-8.9462
AGTTGGTAGTACCGGA-1_1	B	2.20506	-9.32539
AGTTGGTAGTGCCAGA-1_1	T/NK	4.62051	4.42796
AGTTGGTCACAGGAGT-1_1	B	3.88408	-8.88638
AGTTGGTCAGACTCGC-1_1	B	4.51741	-7.3987
AGTTGGTCAGAGCCAA-1_1	B	2.39244	-8.08164
[truncated: 56,332 more rows]

## Sheet: Figure 3b
avg.exp	pct.exp	features.plot	id	avg.exp.scaled
0.0354792	2.98643	NAT1	Fibroblast	-0.523742
0.00507827	0.384615	UPK1B	Fibroblast	-0.0558198
0.000863014	0.0452489	UPK3A	Fibroblast	-0.41804
0.000561362	0.0452489	UPK1A	Fibroblast	0.471337
0.00995947	0.633484	UPK2	Fibroblast	-0.426113
0.00280666	0.20362	UPK3B	Fibroblast	-0.885045
0.0112438	0.316742	SLC14A1	Fibroblast	-0.860493
0.0858332	3.12217	CD3D	Fibroblast	-0.435096
0.575094	21.1538	CD4	Fibroblast	0.184733
0.0622423	2.42081	CD8A	Fibroblast	-0.382686
0.102624	1.9457	GNLY	Fibroblast	-0.403907
0.133774	9.02715	KLRD1	Fibroblast	-0.208761
0.01686	0.588235	MS4A1	Fibroblast	-0.426826
0.0220497	0.701357	CD79A	Fibroblast	-0.55896
0.0192601	0.656109	MZB1	Fibroblast	-0.460591
0.299765	15.7919	SDC1	Fibroblast	0.302064
0.370179	14.8416	CD68	Fibroblast	-0.319431
1.01798	7.64706	C1QB	Fibroblast	-0.0591374
5.77312	34.9095	APOE	Fibroblast	0.455227
0.00362499	0.135747	MS4A2	Fibroblast	-0.37604
0.0330379	0.226244	TPSB2	Fibroblast	-0.365801
0.130018	2.9638	CD163	Fibroblast	-0.226325
14.893	62.7602	VCAN	Fibroblast	1.79056
0.0317572	0.791855	FCN1	Fibroblast	-0.355821
0.0204814	1.24434	CSF3R	Fibroblast	-0.362028
0.16163	6.92308	PECAM1	Fibroblast	-0.803966
0.0480143	1.17647	VWF	Fibroblast	-0.370369
0.0119777	0.361991	CDH5	Fibroblast	-0.371141
2.02659	38.5068	PDGFRA	Fibroblast	2.2677
2.35376	45.0679	FAP	Fibroblast	2.1678
148.403	90.2489	COL1A1	Fibroblast	2.26676
2.43857	20.5882	MYH11	Fibroblast	2.26206
0.415063	9.93213	CNN1	Fibroblast	2.26493
0.0485111	2.71581	NAT1	Endothelial	0.592326
0.00128517	0.0969932	UPK1B	Endothelial	-0.493545
0	0	UPK3A	Endothelial	-0.46285
0	0	UPK1A	Endothelial	-0.794816
0.0128853	0.484966	UPK2	Endothelial	-0.171132
0.0122716	0.484966	UPK3B	Endothelial	1.12496
0.0636922	2.84513	SLC14A1	Endothelial	-0.393134
0.0692314	1.81054	CD3D	Endothelial	-0.456083
0.175123	5.2053	CD4	Endothelial	-0.542402
0.0281564	0.90527	CD8A	Endothelial	-0.437124
0.0831522	2.52182	GNLY	Endothelial	-0.421573
0.0741698	2.52182	KLRD1	Endothelial	-0.34593
0.0118706	0.323311	MS4A1	Endothelial	-0.431293
0.0140086	0.581959	CD79A	Endothelial	-0.566437
0.0143472	0.581959	MZB1	Endothelial	-0.464809
0.0202394	0.517297	SDC1	Endothelial	-0.457011
0.39471	6.46621	CD68	Endothelial	-0.29517
1.38411	9.40834	C1QB	Endothelial	0.0850759
2.89509	12.7061	APOE	Endothelial	0.0798733
0.000582804	0.0323311	MS4A2	Endothelial	-0.378861
0.0162558	0.226317	TPSB2	Endothelial	-0.376654
0.107739	1.77821	CD163	Endothelial	-0.264289
0.577937	9.53767	VCAN	Endothelial	-0.274339
0.0344958	0.678952	FCN1	Endothelial	-0.35113
0.0396852	0.969932	CSF3R	Endothelial	-0.312985
17.0522	89.1044	PECAM1	Endothelial	2.00454
24.796	76.269	VWF	Endothelial	2.2669
3.70022	65.0824	CDH5	Endothelial	2.26752
0.00953103	0.549628	PDGFRA	Endothelial	-0.365453
0.434374	15.5189	FAP	Endothelial	0.295338
0.270991	3.49176	COL1A1	Endothelial	-0.314161
0.113805	3.00679	MYH11	Endothelial	-0.231107
0.0180292	0.452635	CNN1	Endothelial	-0.265455
0.0417574	2.26843	NAT1	Mast	0.015671
0.0251444	0.567108	UPK1B	Mast	2.23269
0.00536881	0.189036	UPK3A	Mast	-0.184714
0	0	UPK1A	Mast	-0.794816
0.00447528	0.189036	UPK2	Mast	-0.906039
0.00488234	0.378072	UPK3B	Mast	-0.442625
0.17547	4.53686	SLC14A1	Mast	0.530421
0.133024	3.40265	CD3D	Mast	-0.377148
0.306135	10.2079	CD4	Mast	-0.280037
0.0391063	1.51229	CD8A	Mast	-0.419441
0.40515	2.45747	GNLY	Mast	-0.16353
0.0612878	2.0794	KLRD1	Mast	-0.376574
0	0	MS4A1	Mast	-0.44201
0	0	CD79A	Mast	-0.579605
0.0403129	1.13422	MZB1	Mast	-0.442743
0.00423278	0.189036	SDC1	Mast	-0.506583
0.947413	29.1115	CD68	Mast	0.161224
0.254619	4.15879	C1QB	Mast	-0.470222
0.858359	9.82987	APOE	Mast	-0.422201
16.2763	93.3837	MS4A2	Mast	2.26779
53.9701	92.4386	TPSB2	Mast	2.26773
0.0148384	0.94518	CD163	Mast	-0.431291
0.121202	1.51229	VCAN	Mast	-0.57983
0.0367233	0.94518	FCN1	Mast	-0.347324
0.015994	0.378072	CSF3R	Mast	-0.373621
0.0694988	3.21361	PECAM1	Mast	-0.88856
0.112517	2.26843	VWF	Mast	-0.321195
0.0265983	0.378072	CDH5	Mast	-0.346495
0	0	PDGFRA	Mast	-0.388202
0.00250213	0.189036	FAP	Mast	-0.494402
0.10256	2.0794	COL1A1	Mast	-0.391132
0.035924	2.45747	MYH11	Mast	-0.391428
0	0	CNN1	Mast	-0.402757
0.0406225	3.10445	NAT1	Myeloid	-0.0815951
0.00197014	0.135397	UPK1B	Myeloid	-0.414377
0.0537752	3.19149	UPK3A	Myeloid	2.25798
0.000781012	0.0580271	UPK1A	Myeloid	0.966563
0.0159875	0.870406	UPK2	Myeloid	0.0984072
0.00855032	0.609284	UPK3B	Myeloid	0.336953
0.00369778	0.299807	SLC14A1	Myeloid	-0.929722
0.063068	2.49516	CD3D	Myeloid	-0.463957
2.27391	63.9749	CD4	Myeloid	2.00087
0.0423015	1.61509	CD8A	Myeloid	-0.414317
0.0564639	1.93424	GNLY	Myeloid	-0.446308
0.0304148	1.67311	KLRD1	Myeloid	-0.451558
0.0276051	0.744681	MS4A1	Myeloid	-0.41728
0.0238383	0.938104	CD79A	Myeloid	-0.557305
0.118775	2.11799	MZB1	Myeloid	-0.379267
0.00822661	0.415861	SDC1	Myeloid	-0.494141
7.54122	78.8781	CD68	Myeloid	2.1825
25.8249	61.3636	C1QB	Myeloid	2.1787
66.6238	60.7737	APOE	Myeloid	2.01636
0.00101686	0.0290135	MS4A2	Myeloid	-0.378458
0.0205543	1.40232	TPSB2	Myeloid	-0.373857
3.15841	53.6557	CD163	Myeloid	2.25778
5.85976	31.0445	VCAN	Myeloid	1.03943
3.54287	27.3985	FCN1	Myeloid	2.26698
1.77173	48.3269	CSF3R	Myeloid	2.26644
2.20129	59.4778	PECAM1	Myeloid	0.233805
0.0378172	1.47969	VWF	Myeloid	-0.378419
0.00405855	0.16441	CDH5	Myeloid	-0.38464
0.00806882	0.483559	PDGFRA	Myeloid	-0.368929
0.0045915	0.251451	FAP	Myeloid	-0.489813
0.0825639	3.17215	COL1A1	Myeloid	-0.401041
0.0275192	1.43133	MYH11	Myeloid	-0.409446
0.000574629	0.0580271	CNN1	Myeloid	-0.398343
0.0201093	2.04715	NAT1	Plasma	-1.85823
0.000188412	0.0620347	UPK1B	Plasma	-0.620421
0.00231692	0.434243	UPK3A	Plasma	-0.342637
0	0	UPK1A	Plasma	-0.794816
0.00100224	0.248139	UPK2	Plasma	-1.21133
0	0	UPK3B	Plasma	-1.48473
0.0105196	0.496278	SLC14A1	Plasma	-0.867114
0.0419684	1.86104	CD3D	Plasma	-0.491264
0.00633426	1.05459	CD4	Plasma	-0.927285
0.0201805	0.806452	CD8A	Plasma	-0.450122
0.00249405	0.434243	GNLY	Plasma	-0.498295
0.00765066	0.682382	KLRD1	Plasma	-0.508301
0.273067	3.78412	MS4A1	Plasma	-0.222753
3.76299	84.8635	CD79A	Plasma	0.897911
21.7752	97.5186	MZB1	Plasma	2.25137
1.35516	70.6576	SDC1	Plasma	2.16546
0.055706	6.57568	CD68	Plasma	-0.675904
0.0416668	2.8536	C1QB	Plasma	-0.631112
0.0823423	6.76179	APOE	Plasma	-0.788952
0.000637388	0.124069	MS4A2	Plasma	-0.37881
0.0101628	0.186104	TPSB2	Plasma	-0.380639
0.00123727	0.248139	CD163	Plasma	-0.457017
0.00895417	0.868486	VCAN	Plasma	-0.674134
0.00113095	0.248139	FCN1	Plasma	-0.409139
0.000212179	0.0620347	CSF3R	Plasma	-0.414803
2.47654	78.8462	PECAM1	Plasma	0.318247
0.00708329	0.310174	VWF	Plasma	-0.403168
0.000212732	0.0620347	CDH5	Plasma	-0.391234
0.000680696	0.186104	PDGFRA	Plasma	-0.38657
0.00193056	0.248139	FAP	Plasma	-0.49566
0.10865	4.77667	COL1A1	Plasma	-0.388149
0.00220262	0.372208	MYH11	Plasma	-0.46462
0	0	CNN1	Plasma	-0.402757
0.0561336	2.01994	NAT1	B	1.23871
0.00251377	0.0906384	UPK1B	B	-0.351583
0.0007799	0.038845	UPK3A	B	-0.422354
6.64699e-05	0.0129483	UPK1A	B	-0.644856
0.0322	1.30778	UPK2	B	1.49383
0.0125688	0.336657	UPK3B	B	1.18778
0.25471	7.49709	SLC14A1	B	1.13338
0.479905	10.8378	CD3D	B	-0.0133399
0.0672621	2.93927	CD4	B	-0.781377
0.219526	4.89447	CD8A	B	-0.152215
0.199127	1.47611	GNLY	B	-0.320725
0.0653873	2.00699	KLRD1	B	-0.366782
18.606	95.9213	MS4A1	B	2.26054
12.7797	92.5547	CD79A	B	1.9035
0.510294	14.9942	MZB1	B	-0.117315
0.00378857	0.103587	SDC1	B	-0.50797
0.240183	8.27399	CD68	B	-0.455717
0.0349694	0.945229	C1QB	B	-0.636691
0.105633	2.07173	APOE	B	-0.774508
0.00240449	0.0517933	MS4A2	B	-0.377171
0.000319712	0.0129483	TPSB2	B	-0.387127
0.00397752	0.116535	CD163	B	-0.451806
0.020123	0.401398	VCAN	B	-0.664293
0.0036393	0.0906384	FCN1	B	-0.404711
0.00170684	0.0517933	CSF3R	B	-0.410875
0.528083	15.3049	PECAM1	B	-0.523273
0.00913959	0.271915	VWF	B	-0.401489
0.00234392	0.0517933	CDH5	B	-0.387577
0.00546151	0.129483	PDGFRA	B	-0.37514
0.00282576	0.0517933	FAP	B	-0.493691
0.0826838	2.04584	COL1A1	B	-0.400981
0.0401393	1.32073	MYH11	B	-0.382447
0.000900518	0.0517933	CNN1	B	-0.395841
0.0487995	1.52545	NAT1	T/NK	0.616862
0.00298707	0.114327	UPK1B	T/NK	-0.296941
0.000683066	0.0163324	UPK3A	T/NK	-0.42738
0.00105822	0.0326648	UPK1A	T/NK	1.5914
0.0278592	0.744757	UPK2	T/NK	1.12237
0.00772932	0.199255	UPK3B	T/NK	0.162707
0.289568	6.50029	SLC14A1	T/NK	1.38666
6.72122	68.3445	CD3D	T/NK	2.23689
0.680486	14.673	CD4	T/NK	0.345499
4.16145	41.4778	CD8A	T/NK	2.2559
15.1008	27.0987	GNLY	T/NK	2.25434
1.99425	25.9424	KLRD1	T/NK	2.25791
0.143313	3.22402	MS4A1	T/NK	-0.320379
0.043715	1.1302	CD79A	T/NK	-0.539104
0.109355	2.93003	MZB1	T/NK	-0.386649
0.00575845	0.130659	SDC1	T/NK	-0.501824
0.118015	2.67525	CD68	T/NK	-0.597502
0.259858	5.01405	C1QB	T/NK	-0.466617
0.503869	8.078	APOE	T/NK	-0.565798
0.00102913	0.0359313	MS4A2	T/NK	-0.378446
0.00557718	0.140459	TPSB2	T/NK	-0.383654
0.0171	0.375645	CD163	T/NK	-0.427047
0.0512839	1.1498	VCAN	T/NK	-0.637393
0.00696687	0.17639	FCN1	T/NK	-0.398854
0.00887217	0.195989	CSF3R	T/NK	-0.392125
0.826247	16.6264	PECAM1	T/NK	-0.340797
0.0205101	0.499771	VWF	T/NK	-0.392264
0.00301236	0.081662	CDH5	T/NK	-0.386431
0.00200178	0.0489972	PDGFRA	T/NK	-0.383406
0.00470273	0.0881949	FAP	T/NK	-0.489568
0.143712	2.85164	COL1A1	T/NK	-0.371291
0.0398755	1.21186	MYH11	T/NK	-0.383008
0.000387633	0.00979944	CNN1	T/NK	-0.399779

## Sheet: Figure 3d
Var1	Var2	Freq
Fibroblast	Baseline_PD/SD	0.0656066
Endothelial	Baseline_PD/SD	0.046608
Mast	Baseline_PD/SD	0.00510274
Myeloid	Baseline_PD/SD	0.180509
Plasma	Baseline_PD/SD	0.00870199
B	Baseline_PD/SD	0.264568
T/NK	Baseline_PD/SD	0.428903
Fibroblast	Baseline_PR/CR	0.0533972
Endothelial	Baseline_PR/CR	0.135801
Mast	Baseline_PR/CR	0.00740418
Myeloid	Baseline_PR/CR	0.211847
Plasma	Baseline_PR/CR	0.0221254
B	Baseline_PR/CR	0.0702962
T/NK	Baseline_PR/CR	0.499129
Fibroblast	C2	0.0149772
Endothelial	C2	0.0232447
Mast	C2	0.0225258
Myeloid	C2	0.169303
Plasma	C2	0.0599089
B	C2	0.0318716
T/NK	C2	0.678169
Fibroblast	EOT	0.135419
Endothelial	EOT	0.0191471
Mast	EOT	0.00869775
Myeloid	EOT	0.152996
Plasma	EOT	0.0402875
B	EOT	0.0509181
T/NK	EOT	0.592534

## Sheet: Figure 3e
ID	R2	Pva
T/NK	-0.0905617	0.210584
Plasma	-0.0622232	0.303062
Mast	2.506e-05	0.983773
B	0.00416062	0.793054
Myeloid	0.00453082	0.784242
Endothelial	0.00572831	0.75812
Fibroblast	0.092488	0.20556

## Sheet: Figure 4a,b
ID	CCluster	Biopsy_organ_type	MiratiID	UMAP1	UMAP2
AAAGATGTCGAGAGCA-1_2	C3	Lymph node	RCC13	2.47159	-10.0959
AAAGCAAAGAGTCTGG-1_2	C4	Lymph node	RCC13	-6.58345	-1.39887
AAAGCAACACAGGTTT-1_2	C3	Lymph node	RCC13	2.52827	-10.8498
AAAGTAGAGGCTAGCA-1_2	C3	Lymph node	RCC13	3.29747	-10.0204
AAAGTAGAGGGATCTG-1_2	C6	Lymph node	RCC13	3.32618	3.07657
AAAGTAGCAGCGATCC-1_2	C3	Lymph node	RCC13	2.80169	-9.38693
AACACGTCAAATACAG-1_2	C3	Lymph node	RCC13	2.69946	-11.5393
AACACGTGTCATATGC-1_2	C4	Lymph node	RCC13	-6.66379	-0.830252
AACACGTTCCAGTAGT-1_2	C1	Lymph node	RCC13	-1.39133	6.79596
AACACGTTCTCTTATG-1_2	C3	Lymph node	RCC13	2.5922	-10.653
AACCATGGTCCAGTAT-1_2	C4	Lymph node	RCC13	-5.48327	-2.61467
AACCATGTCACGATGT-1_2	C4	Lymph node	RCC13	-7.36569	-0.753532
AACCGCGGTAACGCGA-1_2	C3	Lymph node	RCC13	0.327899	-10.6698
AACCGCGGTTCTGTTT-1_2	C3	Lymph node	RCC13	-0.700776	-10.4481
AACCGCGTCGCTAGCG-1_2	C6	Lymph node	RCC13	3.93704	1.56257
AACGTTGCATTCCTGC-1_2	C3	Lymph node	RCC13	2.39634	-10.6587
AACGTTGTCCTCCTAG-1_2	C0	Lymph node	RCC13	3.67148	-8.95542
AACTCAGCACCAGCAC-1_2	C4	Lymph node	RCC13	-8.34852	-0.506453
AACTCAGGTCACCTAA-1_2	C9	Lymph node	RCC13	-5.66301	3.41362
AACTCAGGTGTTCGAT-1_2	C3	Lymph node	RCC13	0.668277	-10.9595
AACTCTTAGCTAGTCT-1_2	C1	Lymph node	RCC13	-0.699316	6.93995
AACTCTTCAGACGCAA-1_2	C4	Lymph node	RCC13	-8.45498	0.541909
AACTGGTAGCGTTGCC-1_2	C3	Lymph node	RCC13	1.92153	-11.1392
AACTGGTGTAATCACC-1_2	C7	Lymph node	RCC13	1.0374	1.96409
AAGACCTTCGCGCCAA-1_2	C3	Lymph node	RCC13	3.40279	-10.0375
AAGCCGCCATTGGTAC-1_2	C4	Lymph node	RCC13	-8.17139	1.05189
AAGCCGCGTGAGGGTT-1_2	C6	Lymph node	RCC13	2.91339	2.94213
AAGGAGCGTATTACCG-1_2	C4	Lymph node	RCC13	-6.41503	-2.05821
AAGGCAGCAATTCCTT-1_2	C3	Lymph node	RCC13	1.47182	-10.9441
AAGGTTCAGCCCAATT-1_2	C1	Lymph node	RCC13	-0.464549	5.93133
AAGGTTCAGGCATGTG-1_2	C0	Lymph node	RCC13	4.76732	0.502577
AAGGTTCTCAAGGCTT-1_2	C6	Lymph node	RCC13	3.36105	3.13834
AAGGTTCTCGCGCCAA-1_2	C3	Lymph node	RCC13	3.38875	-10.472
AAGTCTGAGACCACGA-1_2	C3	Lymph node	RCC13	1.66507	-11.086
AAGTCTGTCCGCGTTT-1_2	C6	Lymph node	RCC13	1.97307	3.83353
AATCGGTCATCGACGC-1_2	C3	Lymph node	RCC13	-0.546045	-10.2184
ACACCAAGTCCGAGTC-1_2	C4	Lymph node	RCC13	-6.57945	-0.456976
ACACCAATCCATGAAC-1_2	C4	Lymph node	RCC13	-7.87633	-0.260416
ACACCAATCGGCCGAT-1_2	C9	Lymph node	RCC13	-5.69798	4.69834
ACACCCTTCTGGTTCC-1_2	C0	Lymph node	RCC13	3.82441	-0.754378
ACACTGAAGATGTCGG-1_2	C10	Lymph node	RCC13	-2.86253	2.92352
ACAGCCGTCGTACCGG-1_2	C4	Lymph node	RCC13	-7.76663	-0.108113
ACAGCTATCGGAGCAA-1_2	C6	Lymph node	RCC13	3.14101	3.39197
ACATACGAGTCTCCTC-1_2	C9	Lymph node	RCC13	-6.37633	3.33465
ACATCAGAGTCAATAG-1_2	C3	Lymph node	RCC13	1.18751	-9.48866
ACATGGTAGCTGTTCA-1_2	C4	Lymph node	RCC13	-6.24105	-0.276045
ACATGGTTCATCACCC-1_2	C3	Lymph node	RCC13	1.31104	-9.71921
ACATGGTTCTCCCTGA-1_2	C3	Lymph node	RCC13	1.92983	-10.9836
ACCCACTGTCAGAATA-1_2	C3	Lymph node	RCC13	2.81729	-10.0136
ACCTTTAAGAAGGTTT-1_2	C3	Lymph node	RCC13	0.364073	-10.4827
ACGAGCCTCTCATTCA-1_2	C3	Lymph node	RCC13	1.49043	-10.361
ACGATACCAAGACACG-1_2	C3	Lymph node	RCC13	0.872203	-10.6217
ACGATACTCCTTGCCA-1_2	C6	Lymph node	RCC13	1.76749	3.7613
ACGATGTAGACATAAC-1_2	C4	Lymph node	RCC13	-7.85379	0.0454897
ACGATGTCAAGCGCTC-1_2	C3	Lymph node	RCC13	1.11838	-11.1814
ACGCAGCAGATACACA-1_2	C0	Lymph node	RCC13	4.92442	-0.448944
ACGCAGCCATGCTAGT-1_2	C6	Lymph node	RCC13	-0.325694	6.23623
ACGCCAGAGCAGATCG-1_2	C3	Lymph node	RCC13	3.09452	-10.1469
ACGCCAGCATACAGCT-1_2	C4	Lymph node	RCC13	-6.68082	-1.79449
ACGCCAGGTAAGAGAG-1_2	C3	Lymph node	RCC13	1.95314	-9.73433
ACGGAGACACGTCAGC-1_2	C0	Lymph node	RCC13	4.04943	-3.69084
ACGGAGATCACTGGGC-1_2	C3	Lymph node	RCC13	-0.465952	-10.3663
ACGGAGATCATTTGGG-1_2	C4	Lymph node	RCC13	-8.30367	-0.0931484
ACGGAGATCGTTTAGG-1_2	C4	Lymph node	RCC13	-7.31089	-0.952223
ACGGCCATCAACACCA-1_2	C3	Lymph node	RCC13	0.690651	-10.4377
ACGGCCATCTTTACAC-1_2	C4	Lymph node	RCC13	-5.37398	-2.78723
ACGGGTCTCATTTGGG-1_2	C4	Lymph node	RCC13	-5.14667	-2.44506
ACGTCAAGTAGCGTCC-1_2	C4	Lymph node	RCC13	-5.29005	-2.65581
ACTGAACAGACTAGAT-1_2	C3	Lymph node	RCC13	1.66616	-9.80398
ACTGAACAGCGTGTCC-1_2	C3	Lymph node	RCC13	3.07054	-11.3688
ACTGAACAGGTACTCT-1_2	C4	Lymph node	RCC13	-8.05057	0.961265
ACTGAACAGTGCGATG-1_2	C3	Lymph node	RCC13	3.0804	-11.1766
ACTGAACCATGCAATC-1_2	C3	Lymph node	RCC13	1.0955	-10.1783
ACTGAGTAGGCTACGA-1_2	C3	Lymph node	RCC13	2.94308	-11.3118
ACTGAGTTCATATCGG-1_2	C0	Lymph node	RCC13	2.68321	-2.0326
ACTGATGCATCTCCCA-1_2	C3	Lymph node	RCC13	1.28237	-9.76883
ACTGATGGTAAACACA-1_2	C3	Lymph node	RCC13	2.08507	-11.5219
ACTGCTCCAGATGAGC-1_2	C8	Lymph node	RCC13	-1.19914	0.986926
ACTGCTCCAGTAAGCG-1_2	C4	Lymph node	RCC13	-6.3159	-0.448331
ACTGTCCAGCGACGTA-1_2	C3	Lymph node	RCC13	1.52556	-9.77878
ACTGTCCTCAATCTCT-1_2	C4	Lymph node	RCC13	-8.41541	0.678425
ACTTACTGTATGCTTG-1_2	C9	Lymph node	RCC13	-6.92829	2.66783
ACTTGTTCAACGATCT-1_2	C4	Lymph node	RCC13	-6.96709	0.278507
AGAATAGTCCCTGACT-1_2	C6	Lymph node	RCC13	4.27127	0.832534
AGAATAGTCGACAGCC-1_2	C6	Lymph node	RCC13	4.9714	1.46872
AGACGTTAGCTAGTTC-1_2	C1	Lymph node	RCC13	-1.54142	6.9773
AGAGCGAAGATGTGTA-1_2	C3	Lymph node	RCC13	0.143114	-10.0026
AGAGCGATCGTTGCCT-1_2	C3	Lymph node	RCC13	3.36995	-10.9573
AGAGCGATCTGCAAGT-1_2	C7	Lymph node	RCC13	1.11875	0.894902
AGAGTGGTCTATGTGG-1_2	C1	Lymph node	RCC13	-4.49563	4.51399
AGATCTGGTACTCGCG-1_2	C3	Lymph node	RCC13	2.28716	-11.0626
AGATTGCTCTGTTTGT-1_2	C3	Lymph node	RCC13	-0.26568	-9.81535
AGCAGCCGTCTAACGT-1_2	C0	Lymph node	RCC13	4.3362	-0.904052
AGCATACGTCTCTCTG-1_2	C4	Lymph node	RCC13	-6.96943	-1.15387
AGCCTAAAGTTGCAGG-1_2	C0	Lymph node	RCC13	3.69868	-3.34853
AGCGGTCCACTGTCGG-1_2	C4	Lymph node	RCC13	-6.8441	-1.34397
AGCGTATAGTCATCCA-1_2	C3	Lymph node	RCC13	3.05018	-9.50398
AGCGTATTCACATGCA-1_2	C3	Lymph node	RCC13	-0.0929848	-10.4121
AGCTCCTAGTGCTGCC-1_2	C2	Lymph node	RCC13	6.76371	7.39232
AGCTCTCAGCTTCGCG-1_2	C6	Lymph node	RCC13	2.1049	3.64203
AGCTCTCAGTTTGCGT-1_2	C3	Lymph node	RCC13	2.19363	-11.6068
AGCTCTCCAAAGCAAT-1_2	C3	Lymph node	RCC13	1.35115	-10.1826
AGCTCTCCACTTGGAT-1_2	C0	Lymph node	RCC13	4.24708	-3.75077
AGCTCTCTCGTGGACC-1_2	C8	Lymph node	RCC13	-4.51869	0.609572
AGCTTGAAGGGATCTG-1_2	C3	Lymph node	RCC13	0.487563	-10.8442
AGCTTGATCGAGAACG-1_2	C3	Lymph node	RCC13	1.71368	-11.1606
AGGCCACTCCTTTCTC-1_2	C3	Lymph node	RCC13	1.17942	-10.2204
AGGCCGTTCTGATTCT-1_2	C3	Lymph node	RCC13	2.32005	-11.53
AGGTCATAGACAAAGG-1_2	C3	Lymph node	RCC13	0.330197	-10.5542
AGGTCCGGTGTCAATC-1_2	C2	Lymph node	RCC13	6.22301	6.53209
AGGTCCGTCTTCAACT-1_2	C1	Lymph node	RCC13	-0.611786	6.02251
AGTAGTCCATACTCTT-1_2	C10	Lymph node	RCC13	-2.0741	2.93182
AGTAGTCGTCGCGGTT-1_2	C3	Lymph node	RCC13	1.66506	-11.1174
AGTAGTCTCGCAAACT-1_2	C3	Lymph node	RCC13	0.953206	-11.4121
AGTCTTTGTTTGTTGG-1_2	C3	Lymph node	RCC13	1.36638	-9.67706
AGTCTTTTCACGCGGT-1_2	C6	Lymph node	RCC13	1.86832	3.93001
AGTCTTTTCGCGTAGC-1_2	C3	Lymph node	RCC13	0.856899	-11.1154
AGTCTTTTCTTGGGTA-1_2	C10	Lymph node	RCC13	-4.81659	1.53751
AGTGAGGGTTCCACAA-1_2	C4	Lymph node	RCC13	-8.31246	-0.622881
AGTGGGACAAAGGTGC-1_2	C6	Lymph node	RCC13	4.41665	1.10517
AGTGGGAGTTCTGAAC-1_2	C4	Lymph node	RCC13	-7.75527	-1.02633
AGTGGGATCTGGTATG-1_2	C0	Lymph node	RCC13	3.64091	-2.72076
AGTGTCACATTAGGCT-1_2	C3	Lymph node	RCC13	2.95886	-11.3715
AGTTGGTCAACGATGG-1_2	C6	Lymph node	RCC13	-2.78679	2.77925
AGTTGGTTCACTCTTA-1_2	C4	Lymph node	RCC13	-7.74225	-0.382007
AGTTGGTTCTTTAGTC-1_2	C0	Lymph node	RCC13	3.66988	-8.77579
ATAAGAGGTGAGGGAG-1_2	C3	Lymph node	RCC13	1.60454	-9.59894
ATAGACCTCACCGTAA-1_2	C8	Lymph node	RCC13	-4.65739	-0.162323
ATCACGAAGCACGCCT-1_2	C6	Lymph node	RCC13	5.29461	0.640156
ATCACGAAGGATGGTC-1_2	C0	Lymph node	RCC13	3.62432	-8.75409
ATCATCTTCGCATGAT-1_2	C3	Lymph node	RCC13	0.236068	-10.9298
ATCCACCAGACTAAGT-1_2	C3	Lymph node	RCC13	1.91468	-11.4826
ATCCACCTCCACTCCA-1_2	C2	Lymph node	RCC13	5.71453	3.94163
ATCCGAAGTCTAAACC-1_2	C3	Lymph node	RCC13	1.13041	-11.0015
ATCCGAATCTGCCCTA-1_2	C3	Lymph node	RCC13	0.442142	-10.207
ATCGAGTCATTAACCG-1_2	C0	Lymph node	RCC13	3.43392	-2.67838
ATCGAGTTCTGCGTAA-1_2	C4	Lymph node	RCC13	-4.21428	-2.15702
ATCTGCCGTGACTACT-1_2	C6	Lymph node	RCC13	1.49538	4.05665
ATCTGCCGTTCTGAAC-1_2	C10	Lymph node	RCC13	-2.4035	2.65845
ATGAGGGTCATCACCC-1_2	C3	Lymph node	RCC13	3.3451	-10.1575
ATGTGTGGTCAGGACA-1_2	C8	Lymph node	RCC13	-0.576032	-10.3781
ATGTGTGGTGTGCGTC-1_2	C0	Lymph node	RCC13	4.94052	-0.411592
ATGTGTGTCATTGCCC-1_2	C9	Lymph node	RCC13	-5.62674	4.30523
ATTACTCAGATATGGT-1_2	C3	Lymph node	RCC13	2.72602	-11.2538
ATTACTCAGCACACAG-1_2	C3	Lymph node	RCC13	1.83717	-10.372
ATTACTCCAAACAACA-1_2	C6	Lymph node	RCC13	4.16787	1.34929
ATTACTCTCGCAGGCT-1_2	C4	Lymph node	RCC13	-6.01602	-1.24568
ATTATCCCATGACATC-1_2	C3	Lymph node	RCC13	3.45938	-10.6494
ATTATCCTCGGCGGTT-1_2	C4	Lymph node	RCC13	-7.82283	0.576883
ATTCTACCAAGTCATC-1_2	C6	Lymph node	RCC13	2.85892	3.21754
ATTGGACAGTCATCCA-1_2	C0	Lymph node	RCC13	3.71011	-8.73385
ATTGGACTCGCAAACT-1_2	C3	Lymph node	RCC13	0.0488979	-10.3973
ATTGGACTCGCGATCG-1_2	C0	Lymph node	RCC13	4.14657	-0.237589
ATTGGTGGTAGCCTCG-1_2	C10	Lymph node	RCC13	-2.83661	2.67638
CAACTAGGTGGTACAG-1_2	C0	Lymph node	RCC13	3.93155	-3.50549
CAAGATCAGCACGCCT-1_2	C3	Lymph node	RCC13	-0.262813	-9.9604
CAAGATCTCTCTGCTG-1_2	C3	Lymph node	RCC13	1.55555	-11.411
CAAGTTGAGCCCAATT-1_2	C4	Lymph node	RCC13	-7.75022	-0.9137
CAAGTTGCACGCCAGT-1_2	C4	Lymph node	RCC13	-6.02147	-1.40839
CAAGTTGTCTCTTGAT-1_2	C3	Lymph node	RCC13	-0.252051	-10.1212
CACAAACTCGATGAGG-1_2	C7	Lymph node	RCC13	2.11992	1.39932
CACACAATCACCCTCA-1_2	C6	Lymph node	RCC13	1.40867	3.9095
CACACCTCAATGGATA-1_2	C4	Lymph node	RCC13	-6.58595	0.593047
CACACCTCACCCATGG-1_2	C3	Lymph node	RCC13	2.67394	-9.81438
CACACCTCATGGGAAC-1_2	C3	Lymph node	RCC13	3.02842	-11.2563
CACACCTGTCACACGC-1_2	C6	Lymph node	RCC13	3.47575	2.98588
CACACCTGTCTGCAAT-1_2	C4	Lymph node	RCC13	-8.14064	-0.0353729
CACACTCCAGGGATTG-1_2	C3	Lymph node	RCC13	-0.63	-10.2131
CACACTCTCGCACTCT-1_2	C5	Lymph node	RCC13	0.3199	-4.20997
CACACTCTCGTCCAGG-1_2	C4	Lymph node	RCC13	-8.59509	0.223261
CACAGGCTCAGGCAAG-1_2	C4	Lymph node	RCC13	-8.58752	-0.0136475
CACAGGCTCTTACCGC-1_2	C3	Lymph node	RCC13	-0.0470543	-10.1569
CACATAGGTGGAAAGA-1_2	C3	Lymph node	RCC13	2.45924	-10.4993
CACATTTGTTCTGAAC-1_2	C3	Lymph node	RCC13	0.746081	-10.6282
CACATTTTCTTTACGT-1_2	C3	Lymph node	RCC13	3.00414	-10.5757
CACCACTAGGCTCTTA-1_2	C9	Lymph node	RCC13	-5.51058	4.49268
CACCACTTCCGCAGTG-1_2	C1	Lymph node	RCC13	-3.79587	5.40618
CACCAGGAGAAGGTTT-1_2	C3	Lymph node	RCC13	3.02096	-11.2602
CACCAGGCAAGGTGTG-1_2	C4	Lymph node	RCC13	-6.83057	-1.67427
CACCAGGCACACATGT-1_2	C6	Lymph node	RCC13	4.16157	0.920557
CACCAGGTCAACACGT-1_2	C3	Lymph node	RCC13	-0.173022	-10.4031
CACCAGGTCAGGTAAA-1_2	C1	Lymph node	RCC13	-4.30645	4.79111
CACCAGGTCCTTTACA-1_2	C3	Lymph node	RCC13	0.70086	-11.0757
CACCTTGTCCGTTGCT-1_2	C0	Lymph node	RCC13	3.78485	-3.39829
CACTCCAAGCTAGCCC-1_2	C6	Lymph node	RCC13	-4.4242	4.32955
CACTCCATCTGCCAGG-1_2	C9	Lymph node	RCC13	-5.50403	3.40098
CAGAATCCAGGTCTCG-1_2	C3	Lymph node	RCC13	1.99051	-10.4245
CAGATCAAGCGATGAC-1_2	C9	Lymph node	RCC13	-5.31405	4.21066
CAGCAGCTCTTTAGGG-1_2	C3	Lymph node	RCC13	3.19344	-11.0897
CAGCATATCAGGTAAA-1_2	C7	Lymph node	RCC13	0.890347	1.28572
CAGCCGAGTCGCGGTT-1_2	C6	Lymph node	RCC13	3.01647	3.77199
CAGCGACAGTACGTAA-1_2	C3	Lymph node	RCC13	3.12099	-10.9917
CAGCGACAGTCTCCTC-1_2	C6	Lymph node	RCC13	2.08205	3.79892
CAGCGACGTACGCTGC-1_2	C4	Lymph node	RCC13	-6.73511	0.580386
CAGCTAAGTTACGTCA-1_2	C3	Lymph node	RCC13	0.653944	-11.0827
CAGCTGGAGGACATTA-1_2	C4	Lymph node	RCC13	-8.01274	-0.537614
CAGCTGGCAACGCACC-1_2	C3	Lymph node	RCC13	0.0776195	-10.6228
CAGGTGCAGAAGCCCA-1_2	C8	Lymph node	RCC13	-1.68231	0.546481
CAGGTGCCACATGACT-1_2	C4	Lymph node	RCC13	-8.09202	-0.439133
CAGTAACCATTCGACA-1_2	C3	Lymph node	RCC13	0.165526	-9.49962
CAGTCCTAGATATGGT-1_2	C3	Lymph node	RCC13	1.64402	-11.5052
CATATGGAGTACGCGA-1_2	C0	Lymph node	RCC13	3.65856	-9.06061
CATATGGCAATCTACG-1_2	C7	Lymph node	RCC13	-0.1349	1.70001
CATATGGGTCGGCACT-1_2	C4	Lymph node	RCC13	-4.76099	-2.21471
CATATGGGTGACGGTA-1_2	C4	Lymph node	RCC13	-5.77377	-2.62285
CATATTCTCTAACGGT-1_2	C3	Lymph node	RCC13	0.250822	-10.7672
CATCAAGGTGCCTTGG-1_2	C6	Lymph node	RCC13	1.96058	3.76153
CATCAGAGTATTACCG-1_2	C4	Lymph node	RCC13	-5.9776	3.09962
CATCAGATCCCTCTTT-1_2	C3	Lymph node	RCC13	0.293124	-10.364
CATCCACAGTGTTGAA-1_2	C3	Lymph node	RCC13	2.44194	-10.2823
CATCCACCACGACTCG-1_2	C3	Lymph node	RCC13	1.79764	-10.8218
CATCGGGAGTGGAGTC-1_2	C3	Lymph node	RCC13	3.59746	-9.30419
CATCGGGCAGGAATGC-1_2	C9	Lymph node	RCC13	-5.88954	3.12945
CATGACATCACCACCT-1_2	C10	Lymph node	RCC13	-3.28658	2.13113
CATGCCTAGCACGCCT-1_2	C0	Lymph node	RCC13	4.36712	-3.76165
CATGCCTTCGCCATAA-1_2	C3	Lymph node	RCC13	2.96976	-10.2848
CATGCCTTCTTCGAGA-1_2	C3	Lymph node	RCC13	0.581056	-11.0661
CATGGCGAGAGCAATT-1_2	C4	Lymph node	RCC13	-7.78323	0.0971193
CATGGCGGTTAAGTAG-1_2	C3	Lymph node	RCC13	2.721	-11.4669
CATGGCGTCGGTCCGA-1_2	C7	Lymph node	RCC13	0.693736	2.09917
CATGGCGTCTGCTGTC-1_2	C4	Lymph node	RCC13	-6.85095	0.765283
CATTATCGTTACAGAA-1_2	C4	Lymph node	RCC13	-6.2852	-1.8893
CATTATCGTTCCCTTG-1_2	C4	Lymph node	RCC13	-4.11472	-3.58992
CATTCGCAGGAATTAC-1_2	C4	Lymph node	RCC13	-3.94963	-3.4687
CATTCGCCATCCGTGG-1_2	C6	Lymph node	RCC13	3.15098	3.30648
CCAATCCAGTTAGCGG-1_2	C6	Lymph node	RCC13	2.51452	3.59362
CCAATCCTCGCGCCAA-1_2	C0	Lymph node	RCC13	5.78209	-2.50882
CCACCTAGTATAGTAG-1_2	C3	Lymph node	RCC13	0.562111	-11.0224
CCACGGAAGTTGAGAT-1_2	C3	Lymph node	RCC13	1.55326	-10.3568
CCACGGATCCGCAGTG-1_2	C3	Lymph node	RCC13	1.83553	-10.0681
CCACTACAGAAGGTGA-1_2	C3	Lymph node	RCC13	1.28	-10.1803
CCACTACCAGCTTAAC-1_2	C4	Lymph node	RCC13	-6.22895	-2.19697
CCAGCGAAGACCTTTG-1_2	C3	Lymph node	RCC13	1.42749	-11.2298
CCATGTCTCAGTTGAC-1_2	C3	Lymph node	RCC13	2.38047	-11.3466
CCCAATCAGGCACATG-1_2	C7	Lymph node	RCC13	2.94653	1.40928
CCCAATCCACTGTTAG-1_2	C8	Lymph node	RCC13	-5.84093	0.189046
CCCAATCGTGCAGACA-1_2	C0	Lymph node	RCC13	6.19187	-0.777679
CCCAATCGTGGTACAG-1_2	C3	Lymph node	RCC13	2.00272	-10.719
CCCAATCTCTTAGAGC-1_2	C4	Lymph node	RCC13	-7.46577	-0.592896
CCCAGTTGTGCTTCTC-1_2	C2	Lymph node	RCC13	6.04936	6.66153
CCCTCCTAGCTAGTCT-1_2	C2	Lymph node	RCC13	6.4393	6.34089
CCCTCCTCAAGCGAGT-1_2	C4	Lymph node	RCC13	-4.50564	-3.21992
CCCTCCTGTAAATGTG-1_2	C7	Lymph node	RCC13	0.126497	1.81378
CCCTCCTTCTATCCCG-1_2	C3	Lymph node	RCC13	0.921897	-11.0877
CCGGTAGGTCCAGTTA-1_2	C3	Lymph node	RCC13	1.43814	-10.6481
CCGGTAGTCAGCACAT-1_2	C0	Lymph node	RCC13	5.50665	-2.45471
CCGTACTCATTACGAC-1_2	C3	Lymph node	RCC13	0.27908	-11.0059
CCGTACTTCCCACTTG-1_2	C3	Lymph node	RCC13	2.54915	-11.3318
CCGTGGACAGACTCGC-1_2	C4	Lymph node	RCC13	-8.10481	0.884684
CCGTGGATCAAACCAC-1_2	C8	Lymph node	RCC13	-4.0319	1.09713
CCGTTCAAGCTACCTA-1_2	C3	Lymph node	RCC13	2.25249	-10.4299
CCTAAAGGTCCATGAT-1_2	C7	Lymph node	RCC13	0.113699	1.59143
CCTAAAGTCTGTGCAA-1_2	C3	Lymph node	RCC13	2.10598	-11.0322
CCTACACTCCCTAACC-1_2	C8	Lymph node	RCC13	-4.47417	-0.639915
CCTACCAAGCGGCTTC-1_2	C6	Lymph node	RCC13	3.29605	2.97081
CCTACCACAATAGAGT-1_2	C0	Lymph node	RCC13	3.63548	-9.23933
CCTACCACACGGTTTA-1_2	C3	Lymph node	RCC13	-0.53185	-10.4101
CCTAGCTGTTGATTGC-1_2	C4	Lymph node	RCC13	-8.11329	-0.816323
CCTATTACACGAGGTA-1_2	C4	Lymph node	RCC13	-6.2993	-1.94135
CCTCAGTAGTCTCCTC-1_2	C3	Lymph node	RCC13	3.03471	-9.35875
CCTCAGTCAGTCACTA-1_2	C3	Lymph node	RCC13	1.491	-10.4541
CCTCTGACAAAGCAAT-1_2	C7	Lymph node	RCC13	-0.232802	1.64893
CCTCTGAGTGAAATCA-1_2	C3	Lymph node	RCC13	1.4162	-9.68215
CCTCTGAGTGAGGGTT-1_2	C0	Lymph node	RCC13	3.74635	-8.72981
CCTTACGGTACCGAGA-1_2	C5	Lymph node	RCC13	-0.558016	-3.91041
CCTTCGAAGTCGTTTG-1_2	C3	Lymph node	RCC13	1.82583	-10.6205
CCTTCGACAGCTCGAC-1_2	C4	Lymph node	RCC13	-6.8723	-1.52431
CCTTCGATCGCCATAA-1_2	C3	Lymph node	RCC13	-0.382812	-10.3415
CCTTTCTAGGCAGTCA-1_2	C4	Lymph node	RCC13	-8.32792	0.130999
CCTTTCTCAAACCTAC-1_2	C4	Lymph node	RCC13	-8.61609	-0.14443
CCTTTCTCATCGACGC-1_2	C3	Lymph node	RCC13	2.68126	-10.9891
CCTTTCTTCAAACCAC-1_2	C6	Lymph node	RCC13	1.39758	2.32583
CGAACATGTTAAAGAC-1_2	C6	Lymph node	RCC13	2.67833	3.10196
CGAATGTAGGCCATAG-1_2	C4	Lymph node	RCC13	-6.79712	0.469777
CGACCTTCATCCGCGA-1_2	C6	Lymph node	RCC13	2.60084	3.32632
CGACCTTGTTCCCGAG-1_2	C9	Lymph node	RCC13	-5.06916	4.68164
CGACTTCTCCTCAACC-1_2	C0	Lymph node	RCC13	4.19942	-1.03935
CGAGAAGAGTTACGGG-1_2	C3	Lymph node	RCC13	3.1775	-9.25989
CGAGCACAGAACAATC-1_2	C3	Lymph node	RCC13	2.78232	-11.3307
CGAGCACAGACCTAGG-1_2	C4	Lymph node	RCC13	-4.24356	-2.76217
CGAGCACCAAGAAGAG-1_2	C3	Lymph node	RCC13	1.92799	-10.0205
CGAGCACCAGACAAAT-1_2	C7	Lymph node	RCC13	1.20129	2.15182
CGAGCACCAGTATGCT-1_2	C3	Lymph node	RCC13	0.395049	-10.5362
CGAGCCAAGCTAGGCA-1_2	C4	Lymph node	RCC13	-6.86733	-0.265654
CGAGCCAAGCTCAACT-1_2	C4	Lymph node	RCC13	-7.7575	1.48461
CGAGCCACACAGACTT-1_2	C6	Lymph node	RCC13	3.99565	1.95418
CGAGCCAGTCGGCATC-1_2	C3	Lymph node	RCC13	3.65224	-9.2375
CGAGCCATCGTTACGA-1_2	C4	Lymph node	RCC13	-4.46858	-1.59415
CGATGGCTCGGTCCGA-1_2	C6	Lymph node	RCC13	3.41347	2.79988
CGATGTAAGTGCTGCC-1_2	C8	Lymph node	RCC13	-4.77842	1.39984
CGATTGAGTGATGTGG-1_2	C3	Lymph node	RCC13	1.73731	-11.4645
CGATTGAGTGTGAAAT-1_2	C4	Lymph node	RCC13	-7.77517	-0.0448045
CGATTGATCCGTCATC-1_2	C0	Lymph node	RCC13	4.40909	-1.2616
CGCTATCAGCTGTTCA-1_2	C3	Lymph node	RCC13	2.18076	-10.4156
CGCTGGAAGAAGGTTT-1_2	C4	Lymph node	RCC13	-8.29882	0.869684
CGCTGGAAGTGGTCCC-1_2	C5	Lymph node	RCC13	-2.3236	-4.30249
CGCTGGACAATCACAC-1_2	C3	Lymph node	RCC13	3.41464	-10.7552
CGCTGGAGTCCTCTTG-1_2	C6	Lymph node	RCC13	1.66705	3.81854
CGCTTCAAGCTTTGGT-1_2	C0	Lymph node	RCC13	4.423	-1.26335
CGGACGTCAATCCGAT-1_2	C4	Lymph node	RCC13	-7.0681	0.353613
CGGACGTGTAAACCTC-1_2	C3	Lymph node	RCC13	3.38378	-10.4022
CGGACGTTCCACGTGG-1_2	C2	Lymph node	RCC13	6.12808	7.82595
CGGACTGTCTTCGGTC-1_2	C6	Lymph node	RCC13	3.25707	3.12433
CGGAGCTAGCTGTTCA-1_2	C3	Lymph node	RCC13	0.548228	-10.6579
CGGAGCTCACAGATTC-1_2	C3	Lymph node	RCC13	3.36683	-10.2862
CGGAGCTCATCTCCCA-1_2	C4	Lymph node	RCC13	-6.71356	-1.61399
CGGAGCTTCTCGATGA-1_2	C6	Lymph node	RCC13	2.69375	3.08537
CGGAGCTTCTGATTCT-1_2	C3	Lymph node	RCC13	3.06057	-10.8188
CGGAGTCCAGTTCCCT-1_2	C2	Lymph node	RCC13	6.22985	6.57564
CGGCTAGGTCAGAATA-1_2	C3	Lymph node	RCC13	1.24784	-10.7657
CGGGTCACATGGGAAC-1_2	C4	Lymph node	RCC13	-3.85575	-2.983
CGGGTCAGTATGGTTC-1_2	C0	Lymph node	RCC13	5.21956	0.646024
CGGGTCATCTCTTGAT-1_2	C6	Lymph node	RCC13	1.41631	4.01903
CGGTTAAGTACCGTTA-1_2	C5	Lymph node	RCC13	-1.76221	-4.6418
CGTAGCGTCGCCTGTT-1_2	C4	Lymph node	RCC13	-4.66126	-1.93213
CGTAGGCAGGAACTGC-1_2	C8	Lymph node	RCC13	-5.1656	0.19143
CGTAGGCGTAATCACC-1_2	C3	Lymph node	RCC13	1.96891	-11.4166
CGTAGGCTCAAACGGG-1_2	C3	Lymph node	RCC13	0.568867	-10.452
CGTAGGCTCGTGGGAA-1_2	C4	Lymph node	RCC13	-6.89497	-1.05139
CGTCACTTCGGATGGA-1_2	C3	Lymph node	RCC13	3.17625	-11.1008
CGTCCATCAATACGCT-1_2	C3	Lymph node	RCC13	0.0103964	-10.2408
CGTCCATCAATCTACG-1_2	C0	Lymph node	RCC13	4.13434	-1.61163
CGTCCATGTCCAACTA-1_2	C4	Lymph node	RCC13	-6.62445	-1.69556
CGTCCATGTTAGTGGG-1_2	C3	Lymph node	RCC13	0.678572	-10.1235
CGTCTACAGCTCTCGG-1_2	C3	Lymph node	RCC13	1.50439	-10.0133
CGTCTACTCCAACCAA-1_2	C6	Lymph node	RCC13	3.28039	2.76762
CGTCTACTCCTGTAGA-1_2	C4	Lymph node	RCC13	-6.99795	-0.365908
CGTCTACTCGTCCGTT-1_2	C2	Lymph node	RCC13	6.01752	5.71918
CGTGAGCAGCGCCTTG-1_2	C3	Lymph node	RCC13	2.12885	-10.8236
CGTGAGCTCATTCACT-1_2	C2	Lymph node	RCC13	7.68597	3.897
CGTGTAAAGACTACAA-1_2	C7	Lymph node	RCC13	1.14512	0.824202
CGTGTAAAGGTAGCTG-1_2	C4	Lymph node	RCC13	-4.3635	-2.92113
CGTGTAAGTCTTTCAT-1_2	C3	Lymph node	RCC13	1.40972	-9.38893
CGTGTAATCGGATGTT-1_2	C2	Lymph node	RCC13	7.62826	3.90947
CGTGTCTAGCAGATCG-1_2	C3	Lymph node	RCC13	1.60388	-9.70474
CGTTAGAAGACAGAGA-1_2	C4	Lymph node	RCC13	-4.85602	-3.28724
CGTTAGATCTTAACCT-1_2	C3	Lymph node	RCC13	0.613901	-11.0737
CGTTCTGGTGGAAAGA-1_2	C6	Lymph node	RCC13	1.87259	3.87515
CGTTGGGAGTGCAAGC-1_2	C4	Lymph node	RCC13	-7.87996	0.887681
CGTTGGGCAATGGATA-1_2	C0	Lymph node	RCC13	5.62962	-0.298775
CGTTGGGGTCCGCTGA-1_2	C4	Lymph node	RCC13	-7.78448	-1.083
CTAACTTAGCACAGGT-1_2	C3	Lymph node	RCC13	1.73203	-10.4966
CTAACTTGTAGGCTGA-1_2	C10	Lymph node	RCC13	-2.82477	2.64335
CTAATGGAGCGTGAAC-1_2	C3	Lymph node	RCC13	3.12959	-11.178
CTAATGGCATTGGTAC-1_2	C3	Lymph node	RCC13	2.52154	-10.7546
CTAATGGGTCACACGC-1_2	C0	Lymph node	RCC13	4.5651	-1.39079
CTAATGGTCAGGTAAA-1_2	C4	Lymph node	RCC13	-8.1367	-0.412359
CTACACCAGCCCTAAT-1_2	C3	Lymph node	RCC13	2.06529	-10.5122
CTACACCAGTGTGAAT-1_2	C0	Lymph node	RCC13	4.9183	-1.64136
CTACATTAGACGCACA-1_2	C3	Lymph node	RCC13	0.337015	-10.7791
CTACATTGTCATCCCT-1_2	C3	Lymph node	RCC13	0.588546	-10.9212
CTACATTTCCGTAGTA-1_2	C0	Lymph node	RCC13	4.21577	-3.07372
CTACCCACAACACGCC-1_2	C9	Lymph node	RCC13	-5.22218	4.75099
CTACGTCAGTGTACCT-1_2	C2	Lymph node	RCC13	6.92223	5.79482
CTACGTCCAAGACGTG-1_2	C6	Lymph node	RCC13	1.34397	3.9782
CTACGTCTCAGCAACT-1_2	C9	Lymph node	RCC13	-4.48277	5.53772
CTAGCCTAGGCATGGT-1_2	C3	Lymph node	RCC13	1.33695	-11.2474
CTAGTGACACCTCGGA-1_2	C0	Lymph node	RCC13	4.53938	-1.99852
CTAGTGACACTCTGTC-1_2	C0	Lymph node	RCC13	3.95003	-1.5631
CTAGTGATCATGTCTT-1_2	C3	Lymph node	RCC13	1.17099	-10.4712
CTAGTGATCTTGAGAC-1_2	C7	Lymph node	RCC13	2.02432	2.68315
CTCAGAAAGAATTCCC-1_2	C0	Lymph node	RCC13	4.16256	-3.63423
CTCAGAAAGCAAATCA-1_2	C7	Lymph node	RCC13	0.873759	2.40696
CTCAGAATCTGACCTC-1_2	C3	Lymph node	RCC13	-0.223592	-10.5495
CTCATTAAGGACCACA-1_2	C4	Lymph node	RCC13	-8.02022	-0.935147
CTCATTAGTAAATACG-1_2	C5	Lymph node	RCC13	-0.354669	-4.45871
CTCATTAGTTAGAACA-1_2	C6	Lymph node	RCC13	2.40776	3.62886
CTCGAAACAATGAATG-1_2	C4	Lymph node	RCC13	-7.4733	0.965576
CTCGAAACACTAAGTC-1_2	C3	Lymph node	RCC13	1.43559	-9.74324
CTCGAAATCGCATGGC-1_2	C3	Lymph node	RCC13	2.79949	-11.6932
CTCGAGGTCCTGCCAT-1_2	C6	Lymph node	RCC13	1.07657	4.05988
CTCGGGAAGAATCTCC-1_2	C6	Lymph node	RCC13	2.91504	2.49486
CTCGGGAAGCAGACTG-1_2	C3	Lymph node	RCC13	4.26416	1.20104
CTCGGGACACGTCTCT-1_2	C8	Lymph node	RCC13	-7.55658	1.1828
CTCGGGATCCACGACG-1_2	C3	Lymph node	RCC13	2.69736	-11.4738
CTCGTACAGAAAGTGG-1_2	C6	Lymph node	RCC13	2.64573	3.67552
CTCGTCAAGTGGCACA-1_2	C0	Lymph node	RCC13	3.57385	-0.382625
CTCTAATAGTACGCGA-1_2	C4	Lymph node	RCC13	-7.83089	1.38385
CTCTACGAGCAGGTCA-1_2	C4	Lymph node	RCC13	-7.72386	0.429458
CTCTACGGTGATGCCC-1_2	C3	Lymph node	RCC13	2.80333	-9.80132
CTCTACGGTGTTAAGA-1_2	C3	Lymph node	RCC13	1.3273	-10.3897
CTCTGGTCACGTAAGG-1_2	C8	Lymph node	RCC13	-4.4786	0.836654
CTCTGGTGTCACTGGC-1_2	C4	Lymph node	RCC13	-8.22838	0.907603
CTCTGGTGTGTTTGTG-1_2	C3	Lymph node	RCC13	-0.668664	-10.222
CTGATAGTCAAACCGT-1_2	C4	Lymph node	RCC13	-7.47181	-0.598283
CTGATCCTCTCGTATT-1_2	C7	Lymph node	RCC13	0.624934	2.01579
CTGCCTACAATAGCAA-1_2	C3	Lymph node	RCC13	1.46686	-11.1924
CTGCCTAGTCAGAATA-1_2	C4	Lymph node	RCC13	-8.14801	0.377069
CTGCCTAGTTGAGTTC-1_2	C10	Lymph node	RCC13	-3.52075	2.08308
CTGCGGAGTACGCTGC-1_2	C4	Lymph node	RCC13	-7.21115	0.982478
CTGCTGTCACCACCAG-1_2	C4	Lymph node	RCC13	-7.61707	-1.0975
CTGCTGTGTCAAACTC-1_2	C6	Lymph node	RCC13	2.17046	3.13303
CTGCTGTTCGGCGCAT-1_2	C6	Lymph node	RCC13	2.8587	2.11481
CTGGTCTAGAAGGTTT-1_2	C3	Lymph node	RCC13	-0.279049	-10.1483
CTGGTCTCAATGCCAT-1_2	C3	Lymph node	RCC13	1.54482	-11.5611
CTGTTTACAGAGCCAA-1_2	C4	Lymph node	RCC13	-7.3883	-0.741765
CTGTTTATCGGCGGTT-1_2	C4	Lymph node	RCC13	-7.8917	1.04902
CTTAACTAGTGGTAAT-1_2	C3	Lymph node	RCC13	2.99533	-11.2607
CTTAACTCAAGCGATG-1_2	C3	Lymph node	RCC13	2.22847	-10.3202
CTTAACTCACGAGAGT-1_2	C3	Lymph node	RCC13	0.311627	-9.65197
CTTAACTCAGATCCAT-1_2	C2	Lymph node	RCC13	7.40021	3.40641
CTTAACTGTTTGTTGG-1_2	C4	Lymph node	RCC13	-8.3731	-0.117679
CTTACCGAGAAAGTGG-1_2	C6	Lymph node	RCC13	1.56605	3.9225
CTTACCGCAGGTCGTC-1_2	C2	Lymph node	RCC13	6.50275	7.66055
CTTACCGGTCTCTCGT-1_2	C3	Lymph node	RCC13	2.02258	-10.8886
CTTAGGAAGATGTGGC-1_2	C3	Lymph node	RCC13	1.83001	-10.574
CTTAGGAAGCCATCGC-1_2	C4	Lymph node	RCC13	-6.94328	0.87782
CTTAGGAAGGACGAAA-1_2	C3	Lymph node	RCC13	1.40769	-9.84927
CTTAGGACACAGTCGC-1_2	C3	Lymph node	RCC13	-0.406816	-10.005
CTTAGGAGTTGCGTTA-1_2	C4	Lymph node	RCC13	-6.40528	-0.0153467
CTTAGGATCATATCGG-1_2	C0	Lymph node	RCC13	6.08084	-2.35899
CTTAGGATCCGCATAA-1_2	C3	Lymph node	RCC13	3.48727	-10.1983
CTTCTCTAGCGCCTTG-1_2	C4	Lymph node	RCC13	-6.77462	-1.80123
CTTGGCTTCTTCATGT-1_2	C1	Lymph node	RCC13	-0.828018	6.04656
CTTTGCGGTGTGAAAT-1_2	C1	Lymph node	RCC13	-0.654127	6.47435
GAAACTCCAACTTGAC-1_2	C3	Lymph node	RCC13	0.404546	-10.0963
GAAATGACAATGTTGC-1_2	C0	Lymph node	RCC13	3.61611	0.0773701
GAAATGAGTTCCTCCA-1_2	C6	Lymph node	RCC13	4.64688	1.45717
GAACATCCAAGTTGTC-1_2	C0	Lymph node	RCC13	3.25779	-2.60568
GAACATCGTCTGATCA-1_2	C10	Lymph node	RCC13	-1.84693	2.85621
GAACCTAGTTCGCTAA-1_2	C3	Lymph node	RCC13	1.01315	-10.3096
GAACGGAAGCGTTGCC-1_2	C7	Lymph node	RCC13	1.13075	1.98095
GAATGAATCTCCAGGG-1_2	C3	Lymph node	RCC13	2.67335	-11.383
GACACGCTCCGCTGTT-1_2	C3	Lymph node	RCC13	0.946999	-10.2238
GACAGAGAGGGTCTCC-1_2	C3	Lymph node	RCC13	3.24874	-9.82578
GACAGAGGTAGCGCTC-1_2	C1	Lymph node	RCC13	-0.720787	6.1322
GACAGAGGTTTGACTG-1_2	C3	Lymph node	RCC13	1.64137	-10.3256
GACCAATAGAGTACCG-1_2	C3	Lymph node	RCC13	2.17698	-11.3652
GACCAATGTTTGTTTC-1_2	C0	Lymph node	RCC13	4.80289	-0.285972
GACGCGTTCGCGATCG-1_2	C3	Lymph node	RCC13	2.08343	-10.9744
GACGGCTTCGTGACAT-1_2	C3	Lymph node	RCC13	-0.110027	-9.9188
GACGTTACACCAGCAC-1_2	C4	Lymph node	RCC13	-5.82292	-0.427683
GACTAACAGCGTCTAT-1_2	C4	Lymph node	RCC13	-7.80313	-0.0886639
GACTAACAGTGCCATT-1_2	C4	Lymph node	RCC13	-2.82327	-3.79722
GACTAACAGTGTCCAT-1_2	C3	Lymph node	RCC13	0.441382	-9.79617
GACTAACCATCACGAT-1_2	C6	Lymph node	RCC13	1.39254	4.08073
GACTAACTCAGCACAT-1_2	C3	Lymph node	RCC13	2.00712	-11.6067
GACTACAAGGGTGTGT-1_2	C4	Lymph node	RCC13	-8.38498	-0.255921
GACTACACATGCTAGT-1_2	C8	Lymph node	RCC13	-4.07653	1.56137
GACTACATCAGTTAGC-1_2	C10	Lymph node	RCC13	-4.15024	4.75223
GACTGCGAGATAGTCA-1_2	C8	Lymph node	RCC13	-5.25433	0.467343
GACTGCGTCCATGCTC-1_2	C4	Lymph node	RCC13	-7.67277	1.40153
GAGGTGATCCGTAGTA-1_2	C3	Lymph node	RCC13	0.86401	-11.2299
GAGTCCGTCAACACTG-1_2	C3	Lymph node	RCC13	1.85002	-11.2424
GATCAGTCATGGAATA-1_2	C4	Lymph node	RCC13	-6.47738	-0.32627
GATCGATTCTGATTCT-1_2	C6	Lymph node	RCC13	3.31487	3.5096
GATCGCGAGTGAATTG-1_2	C3	Lymph node	RCC13	-0.291967	-10.2291
GATCTAGAGCCAGAAC-1_2	C4	Lymph node	RCC13	-7.10758	-1.29937
GATCTAGTCTGCAAGT-1_2	C3	Lymph node	RCC13	2.44812	-11.7136
GATGAAAAGCACCGTC-1_2	C6	Lymph node	RCC13	2.55848	-11.1389
GATGAAAAGCTGGAAC-1_2	C3	Lymph node	RCC13	1.428	-10.2224
GATGAAACACAGTCGC-1_2	C3	Lymph node	RCC13	3.1517	-10.1081
GATGAGGTCAACCAAC-1_2	C6	Lymph node	RCC13	4.31724	0.896633
GATGAGGTCAGAAATG-1_2	C4	Lymph node	RCC13	-7.29451	1.74598
GATGAGGTCATGCTCC-1_2	C3	Lymph node	RCC13	2.19062	-11.0533
GATGAGGTCTCAAACG-1_2	C9	Lymph node	RCC13	-6.21597	3.51328
GCAAACTGTGTCAATC-1_2	C2	Lymph node	RCC13	4.9111	8.59973
GCAAACTTCGTAGGTT-1_2	C4	Lymph node	RCC13	-8.4525	0.0308012
GCACATAGTTATGCGT-1_2	C3	Lymph node	RCC13	1.31785	-10.2835
GCAGCCACACGCTTTC-1_2	C7	Lymph node	RCC13	0.901164	1.5556
GCAGCCATCCTGCTTG-1_2	C0	Lymph node	RCC13	4.06777	-1.42611
GCAGCCATCTGACCTC-1_2	C0	Lymph node	RCC13	4.09464	-0.484126
GCATACAGTCACTTCC-1_2	C4	Lymph node	RCC13	-8.28824	0.0849743
GCATACATCACCGGGT-1_2	C0	Lymph node	RCC13	3.62153	-8.90209
GCATGATGTGAGTGAC-1_2	C0	Lymph node	RCC13	3.76107	-2.94238
GCATGATTCCTGCTTG-1_2	C6	Lymph node	RCC13	3.33503	1.98281
GCATGCGGTGACAAAT-1_2	C2	Lymph node	RCC13	7.31837	7.38353
GCATGCGTCCGTCATC-1_2	C0	Lymph node	RCC13	6.12517	-2.24094
GCATGCGTCGTCTGAA-1_2	C4	Lymph node	RCC13	-6.14543	-1.77838
GCATGTAAGAGATGAG-1_2	C3	Lymph node	RCC13	1.48728	-9.57378
GCCAAATGTACCGTAT-1_2	C4	Lymph node	RCC13	-7.78585	1.40643
GCCAAATGTATGAATG-1_2	C6	Lymph node	RCC13	3.9861	2.59241
GCCAAATTCAAGAAGT-1_2	C7	Lymph node	RCC13	1.0131	2.0078
GCCTCTACAACGCACC-1_2	C0	Lymph node	RCC13	4.08528	-3.75055
GCCTCTAGTCTTCTCG-1_2	C10	Lymph node	RCC13	-2.17583	3.06
GCGAGAACATTCGACA-1_2	C6	Lymph node	RCC13	4.19203	2.07261
GCGCAACAGTGACTCT-1_2	C3	Lymph node	RCC13	1.24364	-11.0647
GCGCAACTCTGCCCTA-1_2	C10	Lymph node	RCC13	-2.73307	2.86563
GCGCAGTGTTGGAGGT-1_2	C0	Lymph node	RCC13	3.6753	-8.78804
GCGCCAACAAGTACCT-1_2	C0	Lymph node	RCC13	4.76445	-2.4056
GCGCCAATCAGTCAGT-1_2	C4	Lymph node	RCC13	-7.83815	-0.243999
GCGCGATAGACGCAAC-1_2	C9	Lymph node	RCC13	-4.99398	4.03429
GCGCGATAGTCATCCA-1_2	C6	Lymph node	RCC13	3.90345	1.52633
GCGGGTTTCCGCAAGC-1_2	C3	Lymph node	RCC13	0.741669	-10.9263
GCTCCTAAGCCATCGC-1_2	C7	Lymph node	RCC13	1.3553	1.19947
GCTCCTAGTGTAACGG-1_2	C3	Lymph node	RCC13	2.65387	-11.3291
GCTCCTAGTTAAGACA-1_2	C3	Lymph node	RCC13	1.43738	-9.71047
GCTCTGTCAAGAAAGG-1_2	C3	Lymph node	RCC13	0.758204	-10.3057
GCTGCAGGTCTGCAAT-1_2	C4	Lymph node	RCC13	-8.33413	0.108246
GCTGCGAAGGCAAAGA-1_2	C10	Lymph node	RCC13	-2.496	2.92056
GCTGCTTAGCAAATCA-1_2	C4	Lymph node	RCC13	-7.72908	0.692827
GCTGCTTAGGAGTTGC-1_2	C9	Lymph node	RCC13	-5.38005	4.25727
GCTTCCAAGTACATGA-1_2	C4	Lymph node	RCC13	-8.40665	0.249219
GCTTGAAAGTGACATA-1_2	C3	Lymph node	RCC13	2.53131	-9.98214
GCTTGAATCCTTCAAT-1_2	C3	Lymph node	RCC13	2.17795	-9.85239
GGAACTTGTGTATGGG-1_2	C6	Lymph node	RCC13	3.60605	-9.02795
GGAACTTTCCTTGACC-1_2	C3	Lymph node	RCC13	2.46752	-11.611
GGACAAGAGGGTATCG-1_2	C4	Lymph node	RCC13	-7.99039	-0.752594
GGACAGACAGGAATGC-1_2	C4	Lymph node	RCC13	-7.21757	-1.22288
GGACAGACATCGACGC-1_2	C3	Lymph node	RCC13	2.61398	-9.76359
GGACATTAGACCACGA-1_2	C3	Lymph node	RCC13	0.620367	-10.3488
GGACATTGTAAGTAGT-1_2	C3	Lymph node	RCC13	1.10559	-11.1704
GGAGCAAAGGACATTA-1_2	C0	Lymph node	RCC13	4.49425	-1.90345
GGAGCAAAGTGGGCTA-1_2	C10	Lymph node	RCC13	-4.69992	1.9097
GGAGCAACAAGTCTGT-1_2	C3	Lymph node	RCC13	3.17932	-10.9688
GGAGCAAGTATGGTTC-1_2	C4	Lymph node	RCC13	-6.28933	-2.14999
GGATGTTGTGTATGGG-1_2	C3	Lymph node	RCC13	1.94235	-11.5607
GGCCGATAGGTGACCA-1_2	C3	Lymph node	RCC13	2.03372	-11.6534
GGCCGATGTCATCGGC-1_2	C3	Lymph node	RCC13	1.95851	-10.7512
GGCCGATTCCCTCAGT-1_2	C6	Lymph node	RCC13	1.96389	3.85744
GGCGACTGTTACGCGC-1_2	C3	Lymph node	RCC13	1.0574	-10.1948
GGCGTGTTCAGCCTAA-1_2	C6	Lymph node	RCC13	4.12572	1.50198
GGCTCGAAGGACGAAA-1_2	C4	Lymph node	RCC13	-7.49213	-0.57296
GGCTCGAAGTTATCGC-1_2	C8	Lymph node	RCC13	-5.20728	-0.180541
GGCTCGACAAGAGGCT-1_2	C0	Lymph node	RCC13	3.53981	-0.806939
GGCTCGACAATGAATG-1_2	C4	Lymph node	RCC13	-8.08199	0.139506
GGGACCTGTTGCTCCT-1_2	C3	Lymph node	RCC13	1.34931	-10.9549
GGGACCTTCTCGGACG-1_2	C5	Lymph node	RCC13	-1.18866	-3.72702
GGGCACTCATGCCCGA-1_2	C9	Lymph node	RCC13	-5.78324	3.64031
GGGCACTTCTACTTAC-1_2	C3	Lymph node	RCC13	1.44426	-10.5541
GGGCATCAGCTGTCTA-1_2	C4	Lymph node	RCC13	-6.73348	-0.937844
GGGCATCCAGTATAAG-1_2	C6	Lymph node	RCC13	3.04565	2.79854
GGGTCTGAGAATTCCC-1_2	C3	Lymph node	RCC13	-0.363383	-10.1498
GGGTCTGCAAAGCGGT-1_2	C9	Lymph node	RCC13	-6.11605	3.59914
GGGTCTGGTGTCAATC-1_2	C3	Lymph node	RCC13	0.215221	-10.7864
GGGTCTGTCAGCCTAA-1_2	C3	Lymph node	RCC13	1.53953	-9.75809
GGGTCTGTCGTCACGG-1_2	C3	Lymph node	RCC13	-0.126385	-10.2581
GGGTTGCTCCTTGGTC-1_2	C3	Lymph node	RCC13	2.29274	-9.8512
GGTGAAGGTGTATGGG-1_2	C4	Lymph node	RCC13	-7.86799	1.28143
GGTGAAGTCTGCTTGC-1_2	C9	Lymph node	RCC13	-5.56883	3.248
GTAACGTGTCCGAAGA-1_2	C3	Lymph node	RCC13	2.16624	-11.4752
GTAACGTGTTTCCACC-1_2	C3	Lymph node	RCC13	1.31369	-10.347
GTAACTGGTCGAAAGC-1_2	C6	Lymph node	RCC13	1.31934	3.85844
GTACGTACACCGAAAG-1_2	C4	Lymph node	RCC13	-3.49911	-3.2975
GTACGTATCAACACGT-1_2	C4	Lymph node	RCC13	-7.56521	-1.2592
GTACGTATCAGGCCCA-1_2	C6	Lymph node	RCC13	2.54876	3.37664
GTACGTATCGTGGGAA-1_2	C9	Lymph node	RCC13	-4.95881	4.5017
GTACGTATCTGTCTCG-1_2	C4	Lymph node	RCC13	-5.76106	-2.73798
GTACTCCAGGCCGAAT-1_2	C4	Lymph node	RCC13	-7.64657	1.53042
GTACTCCAGGCTAGGT-1_2	C0	Lymph node	RCC13	4.63356	-1.43827
GTACTCCCACAAGCCC-1_2	C0	Lymph node	RCC13	4.88101	0.197852
GTACTCCGTGGCAAAC-1_2	C6	Lymph node	RCC13	1.86692	3.87724
GTACTCCTCACGCGGT-1_2	C3	Lymph node	RCC13	-0.296165	-10.4021
GTAGGCCAGGCATGGT-1_2	C4	Lymph node	RCC13	-7.24056	-0.422071
GTAGGCCGTCAACTGT-1_2	C4	Lymph node	RCC13	-8.41165	0.579863
GTAGTCAAGACAGGCT-1_2	C3	Lymph node	RCC13	0.481342	-10.1243
GTAGTCAGTCAGAATA-1_2	C4	Lymph node	RCC13	-6.31574	-0.375887
GTAGTCAGTCAGAGGT-1_2	C3	Lymph node	RCC13	0.703424	-10.8778
GTATTCTAGCCAGTAG-1_2	C8	Lymph node	RCC13	-4.71003	0.843023
GTCAAGTTCTTGCATT-1_2	C3	Lymph node	RCC13	0.880221	-11.1331
GTCACAAGTGCGATAG-1_2	C0	Lymph node	RCC13	4.4054	-3.34401
GTCACAAGTTTCGCTC-1_2	C4	Lymph node	RCC13	-4.98064	-2.10886
GTCACAATCTTGTCAT-1_2	C3	Lymph node	RCC13	1.94141	-10.7919
GTCACGGAGATGTGTA-1_2	C4	Lymph node	RCC13	-6.72665	-1.46459
GTCACGGCACCATCCT-1_2	C8	Lymph node	RCC13	-3.92922	0.850828
GTCATTTCAGCTCGAC-1_2	C3	Lymph node	RCC13	1.12283	-11.2788
GTCATTTTCAAACAAG-1_2	C3	Lymph node	RCC13	2.31437	-10.0794
GTCCTCACAAGCGTAG-1_2	C3	Lymph node	RCC13	-0.471124	-10.364
GTCCTCATCTGTTTGT-1_2	C4	Lymph node	RCC13	-8.6604	0.151104
GTCGGGTCACAAGTAA-1_2	C6	Lymph node	RCC13	1.54828	4.07304
GTCGGGTCAGACAGGT-1_2	C0	Lymph node	RCC13	3.2614	-0.101579
GTCGGGTGTCACCCAG-1_2	C3	Lymph node	RCC13	1.25186	-10.1813
GTCGGGTGTCTTGTCC-1_2	C3	Lymph node	RCC13	3.35977	-10.4833
GTCGGGTGTTCTGAAC-1_2	C7	Lymph node	RCC13	1.00724	2.29212
GTCGTAAAGAACAACT-1_2	C6	Lymph node	RCC13	4.74122	0.966152
GTCGTAAAGGCAGGTT-1_2	C3	Lymph node	RCC13	3.33015	-9.50198
GTCGTAAGTAAAGTCA-1_2	C0	Lymph node	RCC13	3.16009	-1.45428
GTCTCGTTCACATACG-1_2	C4	Lymph node	RCC13	-8.5743	0.386145
GTCTCGTTCAGGCGAA-1_2	C0	Lymph node	RCC13	3.95057	-2.59365
GTCTCGTTCGGACAAG-1_2	C3	Lymph node	RCC13	0.954606	-10.9418
GTCTTCGAGGTGCTTT-1_2	C3	Lymph node	RCC13	1.5402	-11.3976
GTCTTCGCAGGTCCAC-1_2	C3	Lymph node	RCC13	3.08527	-11.2238
GTCTTCGTCTGAGGGA-1_2	C3	Lymph node	RCC13	1.46123	-10.2358
GTGAAGGCATACGCTA-1_2	C0	Lymph node	RCC13	4.35618	-0.670135
GTGCAGCCACATGGGA-1_2	C3	Lymph node	RCC13	2.41386	-11.1216
GTGCAGCTCCTTCAAT-1_2	C9	Lymph node	RCC13	-5.76751	4.95746
GTGCATACAATCTGCA-1_2	C0	Lymph node	RCC13	6.22735	-2.36669
GTGCATACAGGGCATA-1_2	C10	Lymph node	RCC13	-2.55051	2.80451
GTGCATATCACAGTAC-1_2	C6	Lymph node	RCC13	2.8816	2.32172
GTGCGGTCAAATCCGT-1_2	C9	Lymph node	RCC13	-6.66252	3.51731
GTGCGGTCAGATCTGT-1_2	C3	Lymph node	RCC13	1.57476	-11.2626
GTGCGGTCATCTGGTA-1_2	C3	Lymph node	RCC13	2.91528	-11.4199
GTGCGGTGTAGATTAG-1_2	C6	Lymph node	RCC13	1.46278	3.93117
GTGCTTCCAGTACACT-1_2	C4	Lymph node	RCC13	-8.2046	-0.562272
GTGCTTCCATACGCTA-1_2	C3	Lymph node	RCC13	0.516228	-10.6107
GTGCTTCGTGTGAAAT-1_2	C4	Lymph node	RCC13	-8.15596	-0.0142106
GTGCTTCTCATAAAGG-1_2	C3	Lymph node	RCC13	0.161674	-9.85303
GTGGGTCCAAACTGCT-1_2	C3	Lymph node	RCC13	0.531127	-10.5181
GTGGGTCTCTGTTTGT-1_2	C9	Lymph node	RCC13	-6.25921	3.34908
GTGTGCGGTTCGTCTC-1_2	C3	Lymph node	RCC13	2.27105	-9.61979
GTGTGCGGTTCTGTTT-1_2	C4	Lymph node	RCC13	-3.69372	-2.81767
GTGTGCGTCTAGAGTC-1_2	C8	Lymph node	RCC13	-4.60218	0.174741
GTGTTAGGTAAGTGGC-1_2	C7	Lymph node	RCC13	1.19873	0.864024
GTGTTAGTCTGCGGCA-1_2	C0	Lymph node	RCC13	4.20115	-0.889395
GTTAAGCTCCGGCACA-1_2	C4	Lymph node	RCC13	-6.26139	-2.14903
GTTAAGCTCGGTGTCG-1_2	C0	Lymph node	RCC13	4.17904	-2.2491
GTTAAGCTCGGTGTTA-1_2	C3	Lymph node	RCC13	2.78244	-11.7052
GTTACAGAGTCGCCGT-1_2	C1	Lymph node	RCC13	-1.79385	6.37389
GTTACAGGTATGAATG-1_2	C5	Lymph node	RCC13	-0.863947	-4.87843
GTTACAGTCAACGAAA-1_2	C3	Lymph node	RCC13	0.618094	-10.3161
GTTCATTTCCACGTTC-1_2	C3	Lymph node	RCC13	1.26224	-10.4241
GTTTCTAAGAACTGTA-1_2	C4	Lymph node	RCC13	-0.578719	-10.3778
TAAACCGTCGAATGCT-1_2	C2	Lymph node	RCC13	6.87771	5.99989
TAAACCGTCTGGCGAC-1_2	C3	Lymph node	RCC13	1.84706	-11.4222
TAAGTGCCATGAGCGA-1_2	C4	Lymph node	RCC13	-5.81792	-2.41767
TACACGAGTCCTCTTG-1_2	C8	Lymph node	RCC13	-4.42578	0.514755
TACACGATCCGCGTTT-1_2	C4	Lymph node	RCC13	-8.14713	0.695422
TACAGTGAGCGACGTA-1_2	C3	Lymph node	RCC13	1.05476	-10.5624
TACAGTGCAACTTGAC-1_2	C4	Lymph node	RCC13	-8.60895	-0.0699787
TACCTATAGGCGCTCT-1_2	C3	Lymph node	RCC13	1.93172	-9.53849
TACCTATTCACCGTAA-1_2	C3	Lymph node	RCC13	2.0002	-11.2974
TACCTTAGTAAACACA-1_2	C3	Lymph node	RCC13	2.44453	-9.78231
TACCTTATCAGGTAAA-1_2	C3	Lymph node	RCC13	2.85168	-11.5599
TACGGATGTAGCTTGT-1_2	C10	Lymph node	RCC13	-2.48437	2.77004
TACGGGCGTTGACGTT-1_2	C0	Lymph node	RCC13	4.51758	-0.983833
TACGGTAAGAACTCGG-1_2	C3	Lymph node	RCC13	1.26255	-10.3451
TACGGTAAGAGCCCAA-1_2	C3	Lymph node	RCC13	3.4659	-9.62878
TACGGTAGTCTTGTCC-1_2	C3	Lymph node	RCC13	2.682	-11.563
TACTCATTCGTAGATC-1_2	C0	Lymph node	RCC13	4.22499	-1.41878
TACTCGCTCAACGGGA-1_2	C6	Lymph node	RCC13	4.57197	0.988204
TACTCGCTCAATACCG-1_2	C3	Lymph node	RCC13	0.166376	-10.6553
TACTCGCTCAGCTCTC-1_2	C9	Lymph node	RCC13	-5.31391	3.42445
TACTTGTTCGTTTAGG-1_2	C4	Lymph node	RCC13	-7.99585	1.24678
TAGACCACAAGCGATG-1_2	C4	Lymph node	RCC13	-6.42373	0.461337
TAGACCAGTCCTGCTT-1_2	C7	Lymph node	RCC13	1.07948	3.01063
TAGAGCTGTAGCGTGA-1_2	C3	Lymph node	RCC13	0.353325	-10.6403
TAGAGCTTCGTCCGTT-1_2	C3	Lymph node	RCC13	0.898568	-9.3827
TAGCCGGAGCGACGTA-1_2	C4	Lymph node	RCC13	-3.53468	-3.96398
TAGCCGGGTAGGGACT-1_2	C3	Lymph node	RCC13	0.797974	-10.3521
TAGGCATGTCTGATCA-1_2	C6	Lymph node	RCC13	3.37879	1.99554
TAGGCATTCGTATCAG-1_2	C5	Lymph node	RCC13	-0.730238	-3.766
TAGTGGTCATCTATGG-1_2	C3	Lymph node	RCC13	0.072244	-10.5479
TAGTGGTGTAGCTTGT-1_2	C10	Lymph node	RCC13	-3.3696	2.02522
TAGTGGTTCCGCAGTG-1_2	C3	Lymph node	RCC13	2.90454	-11.1781
TAGTTGGAGCCACGCT-1_2	C3	Lymph node	RCC13	1.48409	-10.4345
TATCAGGCACTGCCAG-1_2	C9	Lymph node	RCC13	-6.53949	3.06677
TATCTCATCTCGAGTA-1_2	C10	Lymph node	RCC13	-1.90697	2.81823
TATTACCGTCAGTGGA-1_2	C9	Lymph node	RCC13	-5.46263	3.3508
TCAACGACAGTCGATT-1_2	C0	Lymph node	RCC13	3.58998	-9.19301
TCAATCTCAGGATCGA-1_2	C3	Lymph node	RCC13	1.05207	-11.1054
TCACAAGCACGGCTAC-1_2	C3	Lymph node	RCC13	2.74911	-9.65233
TCACAAGCAGTGAGTG-1_2	C0	Lymph node	RCC13	5.29467	-3.35397
TCACAAGCATCCGTGG-1_2	C3	Lymph node	RCC13	1.47699	-9.5185
TCACAAGCATTCGACA-1_2	C10	Lymph node	RCC13	-1.97497	2.79034
TCACAAGCATTTCACT-1_2	C6	Lymph node	RCC13	4.02114	1.70677
TCACAAGGTGCAACTT-1_2	C3	Lymph node	RCC13	-0.462078	-10.1665
TCACAAGTCCCTAATT-1_2	C4	Lymph node	RCC13	-8.37361	-0.11663
TCACGAAGTGACGCCT-1_2	C3	Lymph node	RCC13	-7.54927	1.52335
TCACGAAGTGTTGGGA-1_2	C3	Lymph node	RCC13	-0.247772	-10.2828
TCAGCAACATGAACCT-1_2	C9	Lymph node	RCC13	-6.05066	3.83408
TCAGCTCAGACTAGAT-1_2	C4	Lymph node	RCC13	-7.74694	0.884231
TCAGCTCAGGTTACCT-1_2	C4	Lymph node	RCC13	-0.701572	-10.1195
TCAGCTCTCTATCCCG-1_2	C3	Lymph node	RCC13	0.638777	-11.1182
TCAGGATAGCTCCTCT-1_2	C6	Lymph node	RCC13	1.72978	3.85828
TCAGGATAGGACCACA-1_2	C1	Lymph node	RCC13	-0.688424	6.22383
TCAGGATGTATCACCA-1_2	C7	Lymph node	RCC13	3.16335	1.69805
TCAGGTAAGTGGGATC-1_2	C7	Lymph node	RCC13	2.34986	2.45708
TCAGGTAGTAAGAGAG-1_2	C4	Lymph node	RCC13	-8.21415	0.734297
TCAGGTAGTCACCCAG-1_2	C6	Lymph node	RCC13	4.5087	1.09483
TCAGGTATCAAGCCTA-1_2	C3	Lymph node	RCC13	0.436817	-10.7184
TCATTACAGTCATCCA-1_2	C7	Lymph node	RCC13	0.466445	1.85368
TCATTACCATTGCGGC-1_2	C3	Lymph node	RCC13	1.58998	-10.5306
TCATTACGTTAGTGGG-1_2	C3	Lymph node	RCC13	0.381658	-10.8916
TCATTTGAGACTCGGA-1_2	C4	Lymph node	RCC13	-6.59185	0.288601
TCATTTGCAGTGGAGT-1_2	C0	Lymph node	RCC13	3.47637	-9.28046
TCATTTGTCACAATGC-1_2	C3	Lymph node	RCC13	2.64102	-11.6888
TCCACACGTGTGACGA-1_2	C0	Lymph node	RCC13	3.91045	-2.95321
TCCCGATCAACGATCT-1_2	C3	Lymph node	RCC13	0.668431	-10.9127
TCGAGGCGTAGGCATG-1_2	C10	Lymph node	RCC13	-2.23399	2.87096
TCGCGTTAGTACCGGA-1_2	C3	Lymph node	RCC13	1.47898	-10.4253
TCGCGTTTCCCAGGTG-1_2	C3	Lymph node	RCC13	1.77716	-10.7436
TCGGTAAGTCAGAGGT-1_2	C4	Lymph node	RCC13	-3.13594	-2.67223
TCGGTAATCAACACGT-1_2	C3	Lymph node	RCC13	2.77846	-11.3068
TCGTACCTCTAACTTC-1_2	C3	Lymph node	RCC13	3.0663	-10.4263
TCTATTGAGCTCCTTC-1_2	C4	Lymph node	RCC13	-0.618488	-10.2559
TCTATTGCAAGACGTG-1_2	C3	Lymph node	RCC13	2.64508	-9.41789
TCTATTGTCCATTCTA-1_2	C3	Lymph node	RCC13	2.70575	-9.5981
TCTCATAAGCAACGGT-1_2	C4	Lymph node	RCC13	-6.96203	-1.72053
TCTCTAATCCTCAATT-1_2	C8	Lymph node	RCC13	-4.36061	0.642561
TCTGAGAGTCAAGCGA-1_2	C3	Lymph node	RCC13	2.68205	-10.1099
TCTGGAAAGTGGAGAA-1_2	C0	Lymph node	RCC13	3.83776	0.210466
TCTTCGGTCACAACGT-1_2	C3	Lymph node	RCC13	-0.26476	-10.1398
TCTTCGGTCTCGGACG-1_2	C3	Lymph node	RCC13	1.79853	-9.67692
TGACAACCAAACCCAT-1_2	C3	Lymph node	RCC13	2.5732	-9.75586
TGACAACGTACAGCAG-1_2	C5	Lymph node	RCC13	0.0315798	-4.2426
TGACAACGTCAGAATA-1_2	C3	Lymph node	RCC13	1.94764	-10.0515
TGACGGCAGCTCCTCT-1_2	C1	Lymph node	RCC13	-1.84444	6.86898
TGACGGCCATTAACCG-1_2	C2	Lymph node	RCC13	5.97394	8.27001
TGACTAGGTTCGCGAC-1_2	C9	Lymph node	RCC13	1.23715	-10.2815
TGACTTTAGTGTCCCG-1_2	C9	Lymph node	RCC13	-5.43724	3.71605
TGACTTTCACTGAAGG-1_2	C3	Lymph node	RCC13	-0.120177	-9.94135
TGAGAGGCACTAAGTC-1_2	C3	Lymph node	RCC13	3.32443	-10.6571
TGAGCCGAGAATAGGG-1_2	C3	Lymph node	RCC13	-0.193669	-10.4465
TGAGCCGAGTGTCCCG-1_2	C4	Lymph node	RCC13	-6.4697	-0.863681
TGAGCCGCAAAGGTGC-1_2	C6	Lymph node	RCC13	1.67293	3.85237
TGAGGGAAGAGCCCAA-1_2	C3	Lymph node	RCC13	2.75503	-11.0086
TGAGGGAGTGCACTTA-1_2	C4	Lymph node	RCC13	-6.62612	-1.74198
TGATTTCCATCACCCT-1_2	C4	Lymph node	RCC13	-7.26354	1.68336
TGATTTCTCTCCAGGG-1_2	C7	Lymph node	RCC13	1.23143	2.14333
TGCACCTAGGTGCACA-1_2	C9	Lymph node	RCC13	-4.4478	4.47302
TGCCCTATCCCATTTA-1_2	C4	Lymph node	RCC13	-8.29801	-0.691722
TGCCCTATCGTTACAG-1_2	C3	Lymph node	RCC13	2.74411	-11.1779
TGCGCAGCAATAGCGG-1_2	C4	Lymph node	RCC13	-7.27683	-0.377506
TGCGCAGGTTGGTGGA-1_2	C3	Lymph node	RCC13	3.01113	-11.1299
TGCGCAGTCACCATAG-1_2	C3	Lymph node	RCC13	-0.426188	-10.3926
TGCGGGTAGCTAAGAT-1_2	C3	Lymph node	RCC13	2.84155	-11.2186
TGCGTGGAGAATCTCC-1_2	C6	Lymph node	RCC13	1.71311	3.9514
TGCTACCTCAAAGTAG-1_2	C0	Lymph node	RCC13	3.56743	-9.16165
TGGACGCCATGAGCGA-1_2	C0	Lymph node	RCC13	4.27446	-1.23956
TGGCCAGAGTTATCGC-1_2	C0	Lymph node	RCC13	4.5314	-0.633762
TGGCCAGGTAATAGCA-1_2	C0	Lymph node	RCC13	4.29572	-1.5694
TGGCCAGGTAGTGAAT-1_2	C3	Lymph node	RCC13	2.85971	-10.0817
TGGCGCAAGCGATGAC-1_2	C3	Lymph node	RCC13	3.19132	-9.84184
TGGCGCACATTTGCCC-1_2	C3	Lymph node	RCC13	2.46998	-10.3986
TGGCTGGCATCTCCCA-1_2	C0	Lymph node	RCC13	3.58387	-8.89614
TGGCTGGGTACCATCA-1_2	C0	Lymph node	RCC13	3.71046	-2.49741
TGGGAAGAGCGCCTCA-1_2	C0	Lymph node	RCC13	3.18697	-3.07795
TGGGAAGTCTGCAAGT-1_2	C4	Lymph node	RCC13	-7.30642	1.24201
TGGGCGTTCATGCATG-1_2	C7	Lymph node	RCC13	3.36357	1.21107
TGGTTAGAGTAGGCCA-1_2	C3	Lymph node	RCC13	2.59437	-10.7779
TGGTTAGGTCTGCAAT-1_2	C3	Lymph node	RCC13	1.34901	-10.5234
TGGTTCCTCTTAGAGC-1_2	C3	Lymph node	RCC13	2.68504	-11.0562
TGTATTCCAAATCCGT-1_2	C3	Lymph node	RCC13	1.66049	-10.4314
TGTATTCCACCGAAAG-1_2	C3	Lymph node	RCC13	2.80793	-10.9166
TGTATTCGTAGCTTGT-1_2	C3	Lymph node	RCC13	2.32114	-10.3532
TGTATTCTCTGACCTC-1_2	C6	Lymph node	RCC13	4.03893	2.00811
TGTCCCAGTACTTCTT-1_2	C3	Lymph node	RCC13	1.66549	-9.60299
TGTCCCAGTCCAGTAT-1_2	C6	Lymph node	RCC13	2.30529	3.68777
TGTGGTAAGTGCGATG-1_2	C0	Lymph node	RCC13	4.98133	0.2147
TGTGGTAGTGATGTCT-1_2	C4	Lymph node	RCC13	-4.41197	-2.91036
TGTGTTTTCATGTCCC-1_2	C3	Lymph node	RCC13	0.0250007	-10.7188
TGTGTTTTCTCGTTTA-1_2	C3	Lymph node	RCC13	1.74489	-10.099
TGTTCCGCAATCGAAA-1_2	C3	Lymph node	RCC13	3.31502	-9.96181
TGTTCCGCACATAACC-1_2	C9	Lymph node	RCC13	-5.56888	4.06653
TGTTCCGTCCTAGTGA-1_2	C9	Lymph node	RCC13	-4.60484	4.42135
TTAACTCAGCTGCGAA-1_2	C9	Lymph node	RCC13	-5.5299	3.74979
TTAGGCACAACCGCCA-1_2	C4	Lymph node	RCC13	-8.47438	-0.0368339
TTAGGCACACACTGCG-1_2	C6	Lymph node	RCC13	1.35515	4.03669
TTAGGCATCACCACCT-1_2	C4	Lymph node	RCC13	-8.42033	-0.0773986
TTAGTTCAGAGCCTAG-1_2	C3	Lymph node	RCC13	2.75511	-11.2483
TTAGTTCCACGAAACG-1_2	C7	Lymph node	RCC13	-1.03118	1.02855
TTAGTTCTCTTAGCCC-1_2	C3	Lymph node	RCC13	3.05151	-9.79951
TTATGCTAGTGGCACA-1_2	C4	Lymph node	RCC13	-5.06645	-1.97466
TTATGCTGTAAGCACG-1_2	C4	Lymph node	RCC13	-3.97707	-2.64297
TTATGCTTCCTAAGTG-1_2	C9	Lymph node	RCC13	-4.44406	4.90376
TTCCCAGCAAGCCATT-1_2	C9	Lymph node	RCC13	-6.00128	4.292
TTCGAAGGTATGGTTC-1_2	C1	Lymph node	RCC13	-0.616595	5.91788
TTCGGTCGTACCGTTA-1_2	C3	Lymph node	RCC13	1.5768	-10.725
TTCGGTCTCGGGAGTA-1_2	C4	Lymph node	RCC13	-6.20918	-2.13882
TTCTACAAGCAATATG-1_2	C0	Lymph node	RCC13	3.90971	-3.05722
TTCTACACACAACTGT-1_2	C6	Lymph node	RCC13	1.14817	4.28581
TTCTCAAAGCTAGTGG-1_2	C1	Lymph node	RCC13	-0.739132	6.50067
TTCTCAAAGTGCAAGC-1_2	C3	Lymph node	RCC13	2.88571	-9.66537
TTCTCCTGTGTGAAAT-1_2	C3	Lymph node	RCC13	3.5483	-9.92387
TTGAACGCACCCAGTG-1_2	C3	Lymph node	RCC13	1.72146	-10.2618
TTGAACGGTTCCACAA-1_2	C1	Lymph node	RCC13	-0.659052	6.05182
TTGAACGTCGCCTGTT-1_2	C10	Lymph node	RCC13	-1.28987	2.70457
TTGACTTAGCTAAACA-1_2	C3	Lymph node	RCC13	1.1171	-10.1225
TTGACTTTCTGATTCT-1_2	C3	Lymph node	RCC13	0.873639	-10.5329
TTGGAACGTAGAAAGG-1_2	C3	Lymph node	RCC13	2.31486	-11.4511
TTGGAACTCTATGTGG-1_2	C4	Lymph node	RCC13	-5.41635	-2.84914
TTGGCAACAAGGACTG-1_2	C6	Lymph node	RCC13	3.20836	2.06479
TTTATGCGTCTGCGGT-1_2	C3	Lymph node	RCC13	2.32951	-9.60086
AAACGGGTCGAATGGG-1_3	C4	Kidney	RCC14	-5.4514	-2.04757
AAAGATGTCAAGAAGT-1_3	C4	Kidney	RCC14	-2.53306	-3.38422
AAAGCAACAGGTGCCT-1_3	C3	Kidney	RCC14	2.95438	-10.4013
AACCATGAGACAGAGA-1_3	C0	Kidney	RCC14	3.53591	-2.83764
AACGTTGAGATCCCGC-1_3	C8	Kidney	RCC14	-3.69364	-0.585061
AACGTTGCAAGTCATC-1_3	C8	Kidney	RCC14	-4.30996	-0.414892
AACGTTGGTCAAAGAT-1_3	C6	Kidney	RCC14	1.51876	3.99011
AACTCAGAGACTGTAA-1_3	C4	Kidney	RCC14	-7.13328	-1.45933
AAGACCTCATCGACGC-1_3	C4	Kidney	RCC14	-5.12766	-2.23231
AAGTCTGCAAGTTCTG-1_3	C4	Kidney	RCC14	-7.92606	-0.636883
AAGTCTGGTGGTCCGT-1_3	C3	Kidney	RCC14	1.48768	-9.5328
AATCCAGAGTACGATA-1_3	C2	Kidney	RCC14	7.04274	6.21503
AATCCAGCAATAACGA-1_3	C4	Kidney	RCC14	-7.3464	1.00805
AATCCAGGTTCCGGCA-1_3	C4	Kidney	RCC14	-6.4117	-1.93041
AATCGGTTCACTGGGC-1_3	C4	Kidney	RCC14	-6.62086	-0.659597
ACACCCTAGCTAAACA-1_3	C0	Kidney	RCC14	5.41605	-2.74549
ACACCCTGTCGTCTTC-1_3	C4	Kidney	RCC14	-7.93371	-0.633415
ACACCGGAGATGCGAC-1_3	C3	Kidney	RCC14	3.49576	-10.1427
ACACCGGCACGGTAGA-1_3	C4	Kidney	RCC14	-7.29787	0.656952
ACACCGGCATGCATGT-1_3	C3	Kidney	RCC14	2.54694	-10.0657
ACACTGACAGATGGGT-1_3	C3	Kidney	RCC14	-0.395543	-10.0626
ACAGCTAGTTCGTTGA-1_3	C0	Kidney	RCC14	4.41198	-0.0636414
ACCAGTAAGTGATCGG-1_3	C6	Kidney	RCC14	3.12057	3.4637
ACCCACTTCACTTATC-1_3	C3	Kidney	RCC14	1.94214	-10.0753
ACGAGCCCAGGACCCT-1_3	C3	Kidney	RCC14	1.00903	-10.3538
ACGATACTCGCCATAA-1_3	C4	Kidney	RCC14	-2.65791	-3.13074
ACGATGTAGTGAACGC-1_3	C10	Kidney	RCC14	-2.46856	2.79568
ACGCAGCCAGATTGCT-1_3	C0	Kidney	RCC14	5.29491	-0.634091
ACGCCAGCAAGGTTCT-1_3	C3	Kidney	RCC14	0.663085	-9.61715
ACGCCAGTCTCTGCTG-1_3	C4	Kidney	RCC14	-4.92849	-2.59566
ACGCCGACAATGGTCT-1_3	C3	Kidney	RCC14	1.49565	-10.1576
ACGGAGAAGCCAGGAT-1_3	C0	Kidney	RCC14	3.68523	-9.51032
ACGTCAAGTATATCCG-1_3	C4	Kidney	RCC14	-6.70564	0.690184
ACTGAACCACGCCAGT-1_3	C2	Kidney	RCC14	5.21214	8.59287
ACTGAACTCCTTGACC-1_3	C6	Kidney	RCC14	2.59874	3.1344
ACTGAACTCTGGCGTG-1_3	C4	Kidney	RCC14	-7.77287	-0.941476
ACTGAGTAGCACCGCT-1_3	C4	Kidney	RCC14	-3.20297	-2.97841
ACTGAGTGTACATCCA-1_3	C4	Kidney	RCC14	-8.32893	-0.184865
ACTGATGGTCGACTGC-1_3	C4	Kidney	RCC14	-8.19317	-0.746769
ACTGTCCCACGGACAA-1_3	C0	Kidney	RCC14	5.01085	-3.73154
AGAATAGTCTCAAACG-1_3	C4	Kidney	RCC14	-5.32056	-1.91696
AGAGCTTTCCCAAGAT-1_3	C5	Kidney	RCC14	-0.2738	-3.89156
AGATTGCAGCCAGAAC-1_3	C4	Kidney	RCC14	-3.98591	-2.1556
AGATTGCAGTCTCCTC-1_3	C4	Kidney	RCC14	-6.6021	-1.49952
AGATTGCTCCCATTAT-1_3	C0	Kidney	RCC14	5.28292	-1.39054
AGATTGCTCGCTTGTC-1_3	C3	Kidney	RCC14	-0.217825	-10.4483
AGCCTAAAGGCTAGGT-1_3	C0	Kidney	RCC14	4.7116	-1.7349
AGCCTAACACGGATAG-1_3	C3	Kidney	RCC14	0.441321	-10.0093
AGCGGTCAGTCAAGGC-1_3	C4	Kidney	RCC14	-8.26901	-0.124623
AGCGTATAGGTGATAT-1_3	C3	Kidney	RCC14	2.2912	-10.1137
AGCGTATTCTTTCCTC-1_3	C0	Kidney	RCC14	4.32864	-2.97444
AGCGTCGCAAGCCGTC-1_3	C4	Kidney	RCC14	-5.89322	-2.15438
AGCTTGACATAGAAAC-1_3	C4	Kidney	RCC14	-7.91329	-0.0977532
AGCTTGAGTGATGTGG-1_3	C4	Kidney	RCC14	-8.52438	-0.33236
AGGCCACAGATACACA-1_3	C3	Kidney	RCC14	1.77072	-9.85512
AGGTCATTCCTTTCGG-1_3	C4	Kidney	RCC14	-4.3272	-2.85613
AGGTCCGCACGAGAGT-1_3	C3	Kidney	RCC14	1.20342	-10.054
AGGTCCGTCACGAAGG-1_3	C6	Kidney	RCC14	1.93777	3.7301
AGGTCCGTCAGTACGT-1_3	C3	Kidney	RCC14	1.15789	-11.0939
AGTCTTTCAACCGCCA-1_3	C4	Kidney	RCC14	-4.29356	-2.20686
AGTCTTTGTGGCGAAT-1_3	C4	Kidney	RCC14	-4.83356	-1.5703
AGTGAGGCACCCATGG-1_3	C4	Kidney	RCC14	-3.80462	-3.47448
AGTGAGGTCCAGGGCT-1_3	C3	Kidney	RCC14	2.14936	-9.83019
AGTGGGAGTAAGTTCC-1_3	C0	Kidney	RCC14	3.87696	-2.97895
AGTGTCATCGTGGACC-1_3	C0	Kidney	RCC14	5.27769	-1.4707
AGTTGGTTCGGTGTCG-1_3	C4	Kidney	RCC14	-6.32061	-2.26803
ATAACGCAGGCTACGA-1_3	C4	Kidney	RCC14	-7.87375	-0.49881
ATCATGGAGGAATGGA-1_3	C4	Kidney	RCC14	-6.30794	-1.06519
ATCATGGTCTGTCCGT-1_3	C4	Kidney	RCC14	-8.01047	-0.322312
ATCCGAAAGAAGGCCT-1_3	C0	Kidney	RCC14	4.55378	0.120224
ATCGAGTGTGTTCTTT-1_3	C4	Kidney	RCC14	-7.36124	0.480565
ATCTACTAGAGTACAT-1_3	C4	Kidney	RCC14	-5.32287	-2.62188
ATCTGCCGTGACGGTA-1_3	C0	Kidney	RCC14	4.40355	-3.21897
ATTATCCAGATGCCTT-1_3	C3	Kidney	RCC14	1.91906	-9.90894
ATTATCCTCACTATTC-1_3	C3	Kidney	RCC14	2.5038	-9.45705
ATTCTACGTCAAGCGA-1_3	C0	Kidney	RCC14	4.51289	-3.91191
ATTCTACGTGTTAAGA-1_3	C4	Kidney	RCC14	-3.65093	-2.75286
CAACCTCTCTATGTGG-1_3	C4	Kidney	RCC14	-5.48057	-0.511106
CAAGAAAAGATGTCGG-1_3	C8	Kidney	RCC14	-4.28766	0.248195
CAAGATCTCGCATGAT-1_3	C0	Kidney	RCC14	0.208354	-3.88026
CAAGTTGAGAGACTTA-1_3	C3	Kidney	RCC14	0.12216	-10.1418
CACAAACTCACGCGGT-1_3	C3	Kidney	RCC14	3.12389	-10.3185
CACACCTAGACAATAC-1_3	C3	Kidney	RCC14	-0.0163703	-9.85402
CACAGGCCATCCAACA-1_3	C4	Kidney	RCC14	-6.94571	1.07522
CACCAGGTCTTCGGTC-1_3	C3	Kidney	RCC14	-0.272099	-9.78291
CACCTTGCATTGGGCC-1_3	C4	Kidney	RCC14	-7.2894	0.251674
CACTCCACACCGGAAA-1_3	C4	Kidney	RCC14	-6.23303	-1.07394
CACTCCATCAACCATG-1_3	C3	Kidney	RCC14	2.82492	-11.0703
CAGAATCAGAACAACT-1_3	C4	Kidney	RCC14	-4.13899	-2.40011
CAGAATCAGACAAGCC-1_3	C3	Kidney	RCC14	3.06977	-11.0356
CAGAATCGTAGAGCTG-1_3	C6	Kidney	RCC14	3.34501	3.19558
CAGAGAGAGGTAGCCA-1_3	C3	Kidney	RCC14	1.33547	-10.1049
CAGATCAGTTCCTCCA-1_3	C4	Kidney	RCC14	-8.41049	0.381156
CAGCATAAGATGCCAG-1_3	C8	Kidney	RCC14	-4.26363	0.347982
CAGCTGGAGTGCGATG-1_3	C3	Kidney	RCC14	0.181607	-10.8221
CAGCTGGCACTAAGTC-1_3	C4	Kidney	RCC14	-3.82028	-2.74646
CAGCTGGGTGACTCAT-1_3	C4	Kidney	RCC14	-8.03873	0.522359
CAGGTGCGTTCGAATC-1_3	C4	Kidney	RCC14	-2.80752	-3.15344
CAGTAACAGTTCGCGC-1_3	C0	Kidney	RCC14	4.58804	-3.89619
CAGTAACGTGATGTCT-1_3	C4	Kidney	RCC14	-5.73417	-2.28763
CAGTCCTTCGCATGGC-1_3	C4	Kidney	RCC14	-6.16074	-1.32409
CATCAAGTCACCTCGT-1_3	C4	Kidney	RCC14	-4.34242	-1.88167
CATCCACAGCGATGAC-1_3	C0	Kidney	RCC14	3.60071	-8.92032
CATCGGGAGTTGTCGT-1_3	C0	Kidney	RCC14	6.27612	-1.66028
CATCGGGTCGTGGGAA-1_3	C2	Kidney	RCC14	5.39261	8.8578
CATGACAAGAAACCTA-1_3	C4	Kidney	RCC14	-8.18837	-0.547895
CATGGCGTCTCCTATA-1_3	C4	Kidney	RCC14	-8.43052	0.00192993
CATTATCAGCACGCCT-1_3	C4	Kidney	RCC14	-6.22984	-1.45388
CATTATCGTCGAACAG-1_3	C4	Kidney	RCC14	-8.30581	0.479728
CATTATCTCACCCGAG-1_3	C3	Kidney	RCC14	3.1186	-10.1991
CCACGGACAGTCGTGC-1_3	C5	Kidney	RCC14	-1.51362	-3.9907
CCACGGATCGACCAGC-1_3	C0	Kidney	RCC14	4.89786	-2.5453
CCACGGATCTGGTTCC-1_3	C5	Kidney	RCC14	-0.0366623	-4.15882
CCACTACGTACGAAAT-1_3	C5	Kidney	RCC14	-0.759951	-3.91535
CCAGCGAGTTCCGGCA-1_3	C10	Kidney	RCC14	-2.66669	2.66163
CCGTACTAGGAGTTGC-1_3	C4	Kidney	RCC14	-8.41654	-0.0411465
CCGTACTTCTTGTATC-1_3	C4	Kidney	RCC14	-5.28074	-2.11919
CCGTGGATCACATGCA-1_3	C0	Kidney	RCC14	3.2874	-3.15227
CCTAAAGTCGAATGGG-1_3	C5	Kidney	RCC14	-2.41626	-4.38116
CCTACCAGTATTACCG-1_3	C0	Kidney	RCC14	4.84043	-0.0244429
CCTAGCTGTCCAGTTA-1_3	C3	Kidney	RCC14	2.28328	-10.3463
CCTATTAAGCTTTGGT-1_3	C0	Kidney	RCC14	5.17785	-3.07986
CCTCAGTAGACAGGCT-1_3	C4	Kidney	RCC14	-6.81231	-0.759643
CCTCAGTGTCCAAGTT-1_3	C4	Kidney	RCC14	-5.01739	-1.10216
CCTTCCCGTGTAATGA-1_3	C4	Kidney	RCC14	-6.20527	-1.70415
CCTTCCCTCAACACCA-1_3	C4	Kidney	RCC14	-8.02471	0.0565888
CGAATGTCATTAGGCT-1_3	C3	Kidney	RCC14	3.03859	-11.1375
CGACCTTGTGAACCTT-1_3	C3	Kidney	RCC14	3.16679	-9.8849
CGACCTTTCTCTGCTG-1_3	C4	Kidney	RCC14	-7.49455	-0.468878
CGAGCACTCTCGCATC-1_3	C4	Kidney	RCC14	-6.15738	-0.453366
CGATCGGAGTACTTGC-1_3	C3	Kidney	RCC14	2.36555	-11.2664
CGCCAAGCAGCCTTGG-1_3	C0	Kidney	RCC14	-1.42359	-3.25126
CGCGGTATCTCTGTCG-1_3	C3	Kidney	RCC14	0.0544414	-10.8883
CGCGTTTTCTGAGGGA-1_3	C4	Kidney	RCC14	-8.11722	0.644147
CGGACACAGTGCGATG-1_3	C4	Kidney	RCC14	-8.10086	-0.170855
CGGACACGTGCGATAG-1_3	C0	Kidney	RCC14	5.52704	-0.948151
CGGACGTGTGTGACCC-1_3	C3	Kidney	RCC14	1.94702	-10.9101
CGGCTAGCACGCCAGT-1_3	C3	Kidney	RCC14	-0.0634279	-9.932
CGGGTCAGTCTCTCTG-1_3	C3	Kidney	RCC14	1.91106	-11.104
CGGTTAACAGACGCCT-1_3	C4	Kidney	RCC14	-7.75107	-0.699651
CGGTTAAGTTCCATGA-1_3	C4	Kidney	RCC14	-7.56195	-1.24603
CGTAGCGGTCATATCG-1_3	C3	Kidney	RCC14	2.78822	-11.0064
CGTAGGCGTCTAGCCG-1_3	C3	Kidney	RCC14	0.0506903	-9.95503
CGTCCATCAAAGCGGT-1_3	C2	Kidney	RCC14	6.01606	3.54764
CGTGTCTCAATCCGAT-1_3	C4	Kidney	RCC14	-7.9593	-0.626949
CGTTAGAAGTGAATTG-1_3	C3	Kidney	RCC14	2.48698	-11.6275
CGTTCTGGTCGGCTCA-1_3	C3	Kidney	RCC14	2.97539	-11.3447
CGTTCTGTCAGTTGAC-1_3	C3	Kidney	RCC14	-0.145019	-10.6723
CTAAGACAGGCATGGT-1_3	C4	Kidney	RCC14	-7.18511	-0.748298
CTACACCAGCCCGAAA-1_3	C0	Kidney	RCC14	3.13647	-3.65626
CTACACCCAGATGGGT-1_3	C4	Kidney	RCC14	-7.51404	0.434336
CTAGAGTTCCTATGTT-1_3	C4	Kidney	RCC14	-5.00829	-0.694001
CTCCTAGCAAGTTCTG-1_3	C3	Kidney	RCC14	3.18427	-9.73587
CTCCTAGCACATGACT-1_3	C4	Kidney	RCC14	-4.0205	-3.61301
CTCGAAAGTGAGGCTA-1_3	C3	Kidney	RCC14	3.17766	-10.7793
CTCGAAATCCATGAGT-1_3	C6	Kidney	RCC14	3.86475	2.63374
CTCGAGGAGTGGACGT-1_3	C3	Kidney	RCC14	2.74507	-11.4217
CTCGAGGCAGTGGAGT-1_3	C4	Kidney	RCC14	-6.315	-1.14529
CTCGAGGGTAGAAGGA-1_3	C4	Kidney	RCC14	-3.09361	-3.64107
CTCGGGAAGGGTTTCT-1_3	C5	Kidney	RCC14	-1.30168	-3.67808
CTCGGGATCGTCTGCT-1_3	C5	Kidney	RCC14	-1.14221	-3.90349
CTCGGGATCTAACGGT-1_3	C4	Kidney	RCC14	-3.72983	-3.25448
CTCTACGCAGAAGCAC-1_3	C0	Kidney	RCC14	4.99365	-1.92781
CTGAAACGTACTTCTT-1_3	C3	Kidney	RCC14	3.09428	-10.1878
CTGAAACTCCGTAGGC-1_3	C4	Kidney	RCC14	-7.45524	-0.416161
CTGAAGTCACTACAGT-1_3	C3	Kidney	RCC14	-0.443925	-10.1194
CTGAAGTCATATGGTC-1_3	C3	Kidney	RCC14	1.5036	-10.061
CTGATAGCAGGCGATA-1_3	C4	Kidney	RCC14	-8.36944	-0.485482
CTGATCCCAGGGTATG-1_3	C5	Kidney	RCC14	-0.455696	-4.4635
CTGATCCCATGTCCTC-1_3	C3	Kidney	RCC14	-0.108867	-9.62805
CTGCCTAGTCTAGTGT-1_3	C3	Kidney	RCC14	2.81675	-9.75225
CTGCGGACACAGCCCA-1_3	C4	Kidney	RCC14	-7.63126	-0.549397
CTGCTGTAGATGTTAG-1_3	C3	Kidney	RCC14	1.42875	-9.96546
CTGTGCTCACATCTTT-1_3	C4	Kidney	RCC14	-7.91042	0.0752378
CTGTTTATCCTTTCGG-1_3	C4	Kidney	RCC14	-6.82766	-1.17869
CTTCTCTGTGTCCTCT-1_3	C2	Kidney	RCC14	6.49818	6.39799
CTTCTCTTCATCACCC-1_3	C3	Kidney	RCC14	1.67373	-11.353
CTTGGCTAGAAACGAG-1_3	C4	Kidney	RCC14	-6.94258	-0.0947933
CTTTGCGCACCTTGTC-1_3	C4	Kidney	RCC14	-2.85977	-3.65391
CTTTGCGTCTCACATT-1_3	C3	Kidney	RCC14	2.74861	-10.499
GAAACTCAGTTAGCGG-1_3	C5	Kidney	RCC14	-1.5363	-3.92228
GAAATGAAGTTGTAGA-1_3	C4	Kidney	RCC14	-8.27774	0.242834
GAAATGAGTTTGCATG-1_3	C4	Kidney	RCC14	-6.45825	0.196257
GAAATGATCTAGCACA-1_3	C8	Kidney	RCC14	-5.59336	-0.608584
GAACATCCACCGAAAG-1_3	C0	Kidney	RCC14	4.76262	-2.39073
GAACCTAAGTTCGCAT-1_3	C4	Kidney	RCC14	-8.08063	-0.621086
GACCAATAGAATCTCC-1_3	C0	Kidney	RCC14	4.58714	-0.253234
GACCAATTCCGCGCAA-1_3	C0	Kidney	RCC14	3.71336	-9.17598
GACGGCTAGATGCCAG-1_3	C0	Kidney	RCC14	5.12171	-0.682072
GACGTGCGTAAGGATT-1_3	C2	Kidney	RCC14	6.29946	7.11037
GACTAACAGTGCTGCC-1_3	C10	Kidney	RCC14	-2.77387	2.44538
GACTACAGTCATTAGC-1_3	C3	Kidney	RCC14	1.13754	-10.8519
GATCGATCAATACGCT-1_3	C4	Kidney	RCC14	-4.66416	-3.03553
GATCGTAGTGCAGGTA-1_3	C4	Kidney	RCC14	-6.72191	-0.841014
GATGAAAGTAAATGAC-1_3	C3	Kidney	RCC14	2.89904	-9.17243
GCAAACTAGGTTCCTA-1_3	C3	Kidney	RCC14	-0.0657122	-10.6889
GCAAACTGTTCAGGCC-1_3	C4	Kidney	RCC14	-6.4063	0.409716
GCAATCAAGAATGTGT-1_3	C0	Kidney	RCC14	4.6421	-3.86069
GCAATCAGTCTCTCGT-1_3	C3	Kidney	RCC14	1.8018	-10.8926
GCACTCTGTAAATACG-1_3	C4	Kidney	RCC14	-6.72585	-1.35169
GCACTCTGTTCAGCGC-1_3	C4	Kidney	RCC14	-5.61507	-2.77515
GCATGTAAGGGCACTA-1_3	C4	Kidney	RCC14	-4.8093	-1.09499
GCATGTACAAGCTGTT-1_3	C0	Kidney	RCC14	5.03596	-1.24359
GCATGTACACGTCTCT-1_3	C3	Kidney	RCC14	0.219571	-10.5718
GCATGTATCGTAGGAG-1_3	C4	Kidney	RCC14	-5.50404	-2.19446
GCCAAATCAGGTCCAC-1_3	C3	Kidney	RCC14	0.615901	-10.4954
GCGAGAAAGGGAAACA-1_3	C4	Kidney	RCC14	-5.68732	-2.30384
GCGAGAACAGGATTGG-1_3	C6	Kidney	RCC14	3.43029	1.35896
GCGCAACAGATGTGTA-1_3	C4	Kidney	RCC14	-7.79705	-0.788805
GCGCAACGTACTCGCG-1_3	C4	Kidney	RCC14	-3.63584	-3.5621
GCGCAGTTCACATACG-1_3	C3	Kidney	RCC14	-0.37733	-10.2
GCTCTGTCACAGAGGT-1_3	C0	Kidney	RCC14	4.92083	-0.288271
GCTCTGTGTATATGGA-1_3	C4	Kidney	RCC14	-7.50101	-0.856474
GCTGCAGCATATGGTC-1_3	C3	Kidney	RCC14	0.0221533	-10.0309
GCTTCCATCTCTGCTG-1_3	C3	Kidney	RCC14	1.1471	-10.3032
GGAAAGCAGAAGAAGC-1_3	C3	Kidney	RCC14	-0.102329	-10.3743
GGAAAGCCAAAGGAAG-1_3	C3	Kidney	RCC14	2.12424	-10.1843
GGAACTTGTGTGCGTC-1_3	C3	Kidney	RCC14	3.13626	-10.7275
GGAATAAAGGGATGGG-1_3	C0	Kidney	RCC14	3.52438	-9.43369
GGACAAGTCGCAAACT-1_3	C3	Kidney	RCC14	2.67269	-9.81435
GGAGCAATCTTGTTTG-1_3	C4	Kidney	RCC14	-7.8984	-0.881682
GGATTACTCTGCGTAA-1_3	C4	Kidney	RCC14	-8.12903	-0.662978
GGGAATGGTCGGCTCA-1_3	C4	Kidney	RCC14	-6.78995	1.22466
GGGATGACAGGCTGAA-1_3	C0	Kidney	RCC14	4.05709	-2.80819
GGTGAAGAGCCAACAG-1_3	C3	Kidney	RCC14	0.987691	-10.0872
GGTGAAGAGTCCCACG-1_3	C5	Kidney	RCC14	0.080232	-4.26101
GGTGAAGGTAGCCTCG-1_3	C3	Kidney	RCC14	2.85922	-11.0203
GTAACGTTCTCTAGGA-1_3	C4	Kidney	RCC14	-4.16497	-2.03877
GTAACTGCAATCGGTT-1_3	C0	Kidney	RCC14	3.82639	-3.10972
GTAACTGTCTACCTGC-1_3	C4	Kidney	RCC14	-5.35768	-2.08698
GTACGTACAAAGCAAT-1_3	C4	Kidney	RCC14	-5.87086	-1.57594
GTACTTTCATGACATC-1_3	C3	Kidney	RCC14	3.00238	-11.0569
GTACTTTTCACGGTTA-1_3	C3	Kidney	RCC14	2.49536	-9.99459
GTAGGCCCAAGCCGCT-1_3	C4	Kidney	RCC14	-4.58991	-3.27151
GTAGTCAGTCTTCAAG-1_3	C8	Kidney	RCC14	-4.91027	0.349202
GTATTCTTCTGCGTAA-1_3	C3	Kidney	RCC14	2.22045	-11.075
GTCAAGTAGTAGGCCA-1_3	C4	Kidney	RCC14	-6.55991	-1.01793
GTCAAGTAGTCACGCC-1_3	C4	Kidney	RCC14	-3.82799	-3.7481
GTCAAGTTCGGAGGTA-1_3	C5	Kidney	RCC14	-0.791342	-4.07018
GTCACAAAGGCTACGA-1_3	C4	Kidney	RCC14	-3.29806	-3.97151
GTCACAAGTCTCTCTG-1_3	C3	Kidney	RCC14	1.29006	-9.72645
GTCACAAGTGGAAAGA-1_3	C3	Kidney	RCC14	2.42952	-9.79483
GTCACGGAGACGACGT-1_3	C4	Kidney	RCC14	-8.2604	0.484393
GTCACGGAGTGTACTC-1_3	C6	Kidney	RCC14	3.15528	2.00943
GTCACGGTCACTGGGC-1_3	C3	Kidney	RCC14	1.15657	-10.6228
GTCCTCAAGTGTCCCG-1_3	C4	Kidney	RCC14	-6.37608	-0.590336
GTCTTCGTCCATGCTC-1_3	C0	Kidney	RCC14	4.3456	0.59602
GTGAAGGAGGCGATAC-1_3	C5	Kidney	RCC14	-0.503816	-4.11221
GTGCAGCCAAACTGTC-1_3	C4	Kidney	RCC14	-7.15181	-0.59261
GTGCGGTAGCTCCTTC-1_3	C4	Kidney	RCC14	-7.09182	-0.359885
GTGGGTCTCGCCGTGA-1_3	C3	Kidney	RCC14	1.20815	-10.35
GTTAAGCCATATGCTG-1_3	C0	Kidney	RCC14	4.28319	-1.36227
GTTAAGCGTCTCACCT-1_3	C4	Kidney	RCC14	-7.95966	0.0445755
GTTACAGCAATAACGA-1_3	C3	Kidney	RCC14	3.1444	-10.8047
GTTACAGGTAAGGGAA-1_3	C4	Kidney	RCC14	-4.53196	-1.50698
GTTCATTGTGGAAAGA-1_3	C0	Kidney	RCC14	5.41148	-2.09809
TACAGTGCATACGCTA-1_3	C3	Kidney	RCC14	3.01659	-10.143
TACCTATCACTTCTGC-1_3	C0	Kidney	RCC14	5.20336	-1.92604
TACGGATCAGTACACT-1_3	C3	Kidney	RCC14	2.55424	-10.7076
TACGGGCCAGGGATTG-1_3	C3	Kidney	RCC14	1.51337	-9.89033
TACTTGTTCGTAGATC-1_3	C3	Kidney	RCC14	1.51972	-10.0259
TACTTGTTCTTCCTTC-1_3	C4	Kidney	RCC14	-6.249	-1.34506
TAGACCAGTCCTCTTG-1_3	C8	Kidney	RCC14	-5.0934	0.0919787
TAGGCATCACAGACTT-1_3	C5	Kidney	RCC14	-2.05595	-4.2819
TATCAGGGTAAAGGAG-1_3	C3	Kidney	RCC14	0.409065	-10.2595
TCACAAGGTGCGCTTG-1_3	C3	Kidney	RCC14	3.22657	-10.5817
TCAGATGGTCGCGGTT-1_3	C6	Kidney	RCC14	3.42675	3.14267
TCAGCTCGTACTTAGC-1_3	C3	Kidney	RCC14	1.38861	-9.85261
TCATTACCACCAGGTC-1_3	C3	Kidney	RCC14	2.25722	-10.8871
TCGCGTTTCCTCAATT-1_3	C5	Kidney	RCC14	-0.529738	-4.59128
TCTGAGAAGACGCTTT-1_3	C4	Kidney	RCC14	-7.3308	-1.34574
TCTGAGACAACACCTA-1_3	C3	Kidney	RCC14	3.21813	-10.1482
TCTTCGGGTGTCAATC-1_3	C4	Kidney	RCC14	-8.28953	-0.389605
TCTTCGGTCTGAGTGT-1_3	C3	Kidney	RCC14	3.21476	-9.40069
TGACAACTCGAACTGT-1_3	C5	Kidney	RCC14	-0.237423	-4.135
TGACTTTAGAGTACAT-1_3	C3	Kidney	RCC14	2.46145	-10.0745
TGAGAGGGTAAGGGCT-1_3	C4	Kidney	RCC14	-6.58718	-0.970785
TGAGCATAGTGGGTTG-1_3	C8	Kidney	RCC14	-4.78107	0.00463796
TGCCCTACATTACCTT-1_3	C3	Kidney	RCC14	0.215374	-10.1468
TGCGCAGTCAGGTAAA-1_3	C4	Kidney	RCC14	-3.39092	-3.0131
TGCGGGTCAGCGATCC-1_3	C3	Kidney	RCC14	0.99542	-9.56734
TGCGGGTTCTGGTGTA-1_3	C3	Kidney	RCC14	3.17191	-11.0712
TGGACGCCATGTAGTC-1_3	C4	Kidney	RCC14	-6.34849	-0.407291
TGGTTAGAGAAGGTGA-1_3	C3	Kidney	RCC14	1.66566	-10.4273
TGGTTCCAGTTAGCGG-1_3	C0	Kidney	RCC14	3.20041	-9.06749
TGGTTCCGTCCATCCT-1_3	C4	Kidney	RCC14	-7.18904	-0.120659
TTAGGACAGGGCATGT-1_3	C0	Kidney	RCC14	4.64764	-3.70007
TTAGGACTCCCAAGAT-1_3	C0	Kidney	RCC14	3.62131	-9.32079
TTAGTTCTCCACGTGG-1_3	C3	Kidney	RCC14	0.246771	-10.7802
TTAGTTCTCTTAGCCC-1_3	C4	Kidney	RCC14	-8.15131	-0.766567
TTATGCTCATTTCAGG-1_3	C2	Kidney	RCC14	6.77423	6.17372
TTATGCTTCAGTGCAT-1_3	C3	Kidney	RCC14	2.31714	-9.95335
TTCGAAGGTCCAGTAT-1_3	C3	Kidney	RCC14	2.73621	-10.5085
TTCGGTCTCATCTGTT-1_3	C6	Kidney	RCC14	4.15568	1.60762
TTCTACAAGATCCTGT-1_3	C4	Kidney	RCC14	-8.56413	-0.22213
TTCTACACAGCTTAAC-1_3	C4	Kidney	RCC14	-4.83909	-2.86961
TTCTCAAAGTCACGCC-1_3	C4	Kidney	RCC14	-5.71282	-2.45777
TTCTCAACAAGTTAAG-1_3	C0	Kidney	RCC14	4.71005	-3.79823
TTCTCAACAGACGCCT-1_3	C5	Kidney	RCC14	-3.35727	-3.88517
TTGTAGGCACATAACC-1_3	C4	Kidney	RCC14	-4.68683	-2.69414
TTGTAGGCAGGGCATA-1_3	C4	Kidney	RCC14	-5.46909	-1.86249
TTTACTGTCACTGGGC-1_3	C3	Kidney	RCC14	3.11057	-10.3643
TTTATGCGTGACCAAG-1_3	C4	Kidney	RCC14	-4.53059	-2.41594
TTTATGCGTTCCGTCT-1_3	C4	Kidney	RCC14	-5.18216	-2.39138
TTTCCTCTCTTCATGT-1_3	C6	Kidney	RCC14	2.50741	3.40891
TTTGGTTAGGCCGAAT-1_3	C3	Kidney	RCC14	1.51179	-9.53719
TTTGGTTAGGGTCGAT-1_3	C0	Kidney	RCC14	4.41595	-0.425764
TTTGTCATCGCTTAGA-1_3	C8	Kidney	RCC14	-4.95533	-0.266726
AAACCTGGTTCAGCGC-1_4	C4	Lung	RCC18	-3.02369	-3.70086
AAACCTGGTTCAGGCC-1_4	C5	Lung	RCC18	-2.90164	-3.78599
AAACGGGCAGCAGTTT-1_4	C8	Lung	RCC18	-2.4476	-0.408154
AAACGGGGTCTTTCAT-1_4	C7	Lung	RCC18	-0.43753	0.150613
AAAGCAATCACGACTA-1_4	C4	Lung	RCC18	-2.87512	-3.22555
AAAGCAATCTCGATGA-1_4	C0	Lung	RCC18	4.02126	0.300383
AAAGTAGGTTTGCATG-1_4	C8	Lung	RCC18	-4.61718	-0.454126
AAATGCCCATTGTGCA-1_4	C4	Lung	RCC18	-3.94691	-2.58766
AAATGCCTCGCGGATC-1_4	C6	Lung	RCC18	2.51807	1.60486
AACACGTCAGTTCCCT-1_4	C7	Lung	RCC18	1.60147	0.685814
AACCATGAGATCCGAG-1_4	C8	Lung	RCC18	-2.48993	-0.213941
AACCATGCAGTATCTG-1_4	C7	Lung	RCC18	-0.778465	0.0664793
AACCGCGCATACTCTT-1_4	C7	Lung	RCC18	-0.237257	0.858515
AACCGCGTCCTTTCTC-1_4	C5	Lung	RCC18	-0.1075	-4.08061
AACGTTGAGTGGGATC-1_4	C8	Lung	RCC18	-1.7111	0.0142573
AACGTTGCAATGGAAT-1_4	C6	Lung	RCC18	3.31403	1.93358
AACTTTCGTCAAGCGA-1_4	C7	Lung	RCC18	-0.317147	0.281919
AACTTTCTCTCTTATG-1_4	C7	Lung	RCC18	-0.906132	0.108775
AAGACCTAGTACGACG-1_4	C7	Lung	RCC18	2.33396	1.09054
AAGACCTTCCGCGCAA-1_4	C8	Lung	RCC18	-3.92336	-0.59464
AAGCCGCCATCGGGTC-1_4	C8	Lung	RCC18	-3.43225	-0.135753
AAGGCAGCACCGGAAA-1_4	C7	Lung	RCC18	-0.638963	0.188619
AAGGCAGGTATATGGA-1_4	C8	Lung	RCC18	-3.69795	-0.846206
AAGGCAGGTATCAGTC-1_4	C7	Lung	RCC18	0.255685	1.07651
AAGGCAGGTTGATTGC-1_4	C5	Lung	RCC18	-2.60919	-4.32099
AAGGTTCCAAGACACG-1_4	C8	Lung	RCC18	-2.50243	-0.122596
AAGGTTCTCTCGAGTA-1_4	C8	Lung	RCC18	-4.66076	-0.120121
AATCCAGGTTGTTTGG-1_4	C7	Lung	RCC18	-0.125491	0.130812
AATCGGTAGCGCCTCA-1_4	C7	Lung	RCC18	-1.10261	0.418313
AATCGGTCACTTAAGC-1_4	C8	Lung	RCC18	-3.95601	-1.03897
ACACCAAAGGACATTA-1_4	C7	Lung	RCC18	-0.0481165	0.474838
ACACCAACACCGAATT-1_4	C8	Lung	RCC18	-3.99557	0.741394
ACACCGGCAAGAGGCT-1_4	C8	Lung	RCC18	-1.77132	0.439281
ACACCGGCATTCTTAC-1_4	C7	Lung	RCC18	2.58547	1.41105
ACACCGGTCCAGTAGT-1_4	C4	Lung	RCC18	-5.83721	0.489893
ACACTGACATGCCTAA-1_4	C7	Lung	RCC18	-0.539256	0.336188
ACACTGATCGGTGTCG-1_4	C8	Lung	RCC18	-2.78425	-0.0599807
ACAGCCGAGAAGGCCT-1_4	C5	Lung	RCC18	-3.68893	-3.80695
ACAGCCGCAAGCGCTC-1_4	C8	Lung	RCC18	-3.78906	0.361304
ACAGCCGGTCTGATCA-1_4	C8	Lung	RCC18	-4.31682	-0.0326586
ACAGCCGGTGATGCCC-1_4	C5	Lung	RCC18	-0.995413	-3.85813
ACAGCTAAGTAACCCT-1_4	C8	Lung	RCC18	-3.0959	-0.162177
ACAGCTAAGTGGACGT-1_4	C0	Lung	RCC18	5.9609	-1.97002
ACATCAGCACCAGTTA-1_4	C8	Lung	RCC18	-3.07206	-0.0290654
ACATCAGCAGGCTGAA-1_4	C0	Lung	RCC18	4.49113	-2.10345
ACATCAGGTCTAACGT-1_4	C8	Lung	RCC18	-3.76604	-0.690294
ACATGGTTCCTGTACC-1_4	C7	Lung	RCC18	0.990398	1.47713
ACGAGCCCAGTCCTTC-1_4	C4	Lung	RCC18	-3.43482	-2.98002
ACGAGCCGTAGCAAAT-1_4	C8	Lung	RCC18	-4.2073	0.64974
ACGAGCCGTGCAACTT-1_4	C4	Lung	RCC18	-4.87663	-1.41637
ACGAGGAGTGTTGGGA-1_4	C4	Lung	RCC18	-6.97488	-2.16377
ACGATACTCCTATTCA-1_4	C5	Lung	RCC18	-2.30414	-3.73343
ACGATGTTCTGGTGTA-1_4	C8	Lung	RCC18	-2.22395	0.0682571
ACGCAGCGTAAACCTC-1_4	C4	Lung	RCC18	-4.14018	-3.27708
ACGCCAGAGATCACGG-1_4	C4	Lung	RCC18	-6.30986	-1.91199
ACGCCAGTCGGCTTGG-1_4	C8	Lung	RCC18	-2.83092	-0.29969
ACGCCGACAGCAGTTT-1_4	C8	Lung	RCC18	-2.40928	-0.213354
ACGGCCAAGTCCCACG-1_4	C7	Lung	RCC18	-0.794885	0.462127
ACGGCCAGTGACTCAT-1_4	C8	Lung	RCC18	-3.48447	-0.812877
ACGGCCAGTTATGCGT-1_4	C0	Lung	RCC18	3.59514	-0.401891
ACGGGCTCATTTGCTT-1_4	C4	Lung	RCC18	-6.92365	-2.21427
ACGGGTCCAGTCCTTC-1_4	C7	Lung	RCC18	0.513216	1.30443
ACGTCAAAGTAGTGCG-1_4	C10	Lung	RCC18	-2.52616	2.76255
ACGTCAAGTGCTGTAT-1_4	C8	Lung	RCC18	-4.55178	0.154953
ACTATCTCAAGCCTAT-1_4	C7	Lung	RCC18	2.29849	0.668336
ACTATCTTCTCTGAGA-1_4	C7	Lung	RCC18	0.810828	0.555438
ACTGAACAGTCATGCT-1_4	C7	Lung	RCC18	-0.828825	0.0251508
ACTGAACCATGCTGGC-1_4	C7	Lung	RCC18	-0.585248	0.208758
ACTGATGAGGCAATTA-1_4	C0	Lung	RCC18	3.8752	0.337961
ACTGCTCAGCGATTCT-1_4	C8	Lung	RCC18	-3.18769	-0.734557
ACTGTCCTCGCCTGAG-1_4	C8	Lung	RCC18	-3.18123	-0.450106
ACTTTCATCAGTTCGA-1_4	C8	Lung	RCC18	-3.74804	-0.882587
AGAATAGAGAGCTTCT-1_4	C5	Lung	RCC18	-1.69102	-4.20635
AGAATAGCATACAGCT-1_4	C7	Lung	RCC18	2.3965	0.940624
AGAATAGGTAGAAAGG-1_4	C8	Lung	RCC18	-3.49139	-0.164859
AGAGCGACACCAGCAC-1_4	C7	Lung	RCC18	-0.247756	0.533963
AGAGCTTCAATCCAAC-1_4	C8	Lung	RCC18	-1.84895	0.0375363
AGAGCTTTCGGTGTCG-1_4	C8	Lung	RCC18	-4.1951	-0.164237
AGAGTGGCAATGGTCT-1_4	C8	Lung	RCC18	-3.89543	-0.655199
AGAGTGGCAGGATTGG-1_4	C4	Lung	RCC18	-3.69587	-1.74873
AGATCTGCACGTTGGC-1_4	C8	Lung	RCC18	-1.86518	0.0786269
AGATTGCAGAATGTGT-1_4	C8	Lung	RCC18	-4.68464	-0.125848
AGATTGCAGAGCTATA-1_4	C4	Lung	RCC18	-5.26043	-2.66896
AGATTGCAGCTGTCTA-1_4	C5	Lung	RCC18	-6.25332	-2.54267
AGCAGCCCATGGTCAT-1_4	C4	Lung	RCC18	-4.90609	-2.63738
AGCATACTCATGCTCC-1_4	C8	Lung	RCC18	-4.74114	-0.384723
AGCCTAAGTACCGCTG-1_4	C5	Lung	RCC18	-2.27886	-5.40317
AGCCTAAGTTCTCATT-1_4	C7	Lung	RCC18	1.16919	0.753143
AGCGTCGGTTAAGAAC-1_4	C8	Lung	RCC18	-4.44509	-0.972222
AGCTCTCAGAGCCTAG-1_4	C5	Lung	RCC18	-2.8317	-3.42476
AGCTCTCAGAGTAATC-1_4	C8	Lung	RCC18	-4.64953	-1.08783
AGCTCTCAGTCCAGGA-1_4	C10	Lung	RCC18	-4.06648	1.31872
AGCTCTCGTAAGAGAG-1_4	C5	Lung	RCC18	-2.37041	-3.85499
AGCTCTCGTGTGGCTC-1_4	C7	Lung	RCC18	2.67609	1.0956
AGGCCACTCGGTGTCG-1_4	C8	Lung	RCC18	-4.26506	-0.137154
AGGCCGTAGAGCTATA-1_4	C8	Lung	RCC18	-2.639	-0.364481
AGGCCGTCAGTCGATT-1_4	C7	Lung	RCC18	1.53783	1.24713
AGGGAGTAGGCGTACA-1_4	C8	Lung	RCC18	-3.47211	-0.952127
AGGGATGTCATATCGG-1_4	C7	Lung	RCC18	1.85903	1.8152
AGGGATGTCTTGAGAC-1_4	C7	Lung	RCC18	1.69632	1.12807
AGGGTGAAGGTTACCT-1_4	C7	Lung	RCC18	1.91269	0.754387
AGGGTGAGTAGGACAC-1_4	C7	Lung	RCC18	2.31123	0.761394
AGGGTGATCAAGATCC-1_4	C7	Lung	RCC18	0.754426	1.32866
AGGGTGATCTAGAGTC-1_4	C8	Lung	RCC18	-4.18694	-0.0152574
AGGTCATCACGGTTTA-1_4	C8	Lung	RCC18	-3.09905	0.0915156
AGGTCATTCATGTCCC-1_4	C6	Lung	RCC18	2.69418	3.64097
AGTAGTCCACTCAGGC-1_4	C8	Lung	RCC18	-3.97433	0.0514997
AGTAGTCCATTAACCG-1_4	C7	Lung	RCC18	0.260136	0.609233
AGTAGTCGTAGGGTAC-1_4	C4	Lung	RCC18	-4.7091	-2.48863
AGTAGTCGTGCCTGGT-1_4	C4	Lung	RCC18	-5.93029	-1.29417
AGTAGTCGTTTGTGTG-1_4	C8	Lung	RCC18	-3.55342	-0.0263834
AGTCTTTGTAGCGATG-1_4	C7	Lung	RCC18	-0.296523	0.0727114
AGTCTTTGTGCACCAC-1_4	C7	Lung	RCC18	0.867522	0.547841
AGTGAGGTCATGCTCC-1_4	C4	Lung	RCC18	-4.23661	-2.15304
AGTGGGACAAGCCGTC-1_4	C10	Lung	RCC18	-1.93142	2.8208
AGTGTCAAGACTTTCG-1_4	C8	Lung	RCC18	-3.81013	-0.188249
AGTGTCAAGAGGACGG-1_4	C9	Lung	RCC18	-3.83963	2.3121
AGTGTCAGTTTGTTGG-1_4	C4	Lung	RCC18	-6.40694	-0.466563
AGTTGGTAGTGTTGAA-1_4	C2	Lung	RCC18	7.35737	3.35472
ATAACGCCACGAAAGC-1_4	C0	Lung	RCC18	4.41457	-3.70778
ATAACGCTCTGCTTGC-1_4	C8	Lung	RCC18	-2.42707	-0.155217
ATAAGAGGTAGCAAAT-1_4	C5	Lung	RCC18	0.232452	-3.81732
ATAAGAGGTATCTGCA-1_4	C0	Lung	RCC18	4.15729	-0.166138
ATAAGAGTCAATCACG-1_4	C8	Lung	RCC18	-2.53804	-0.587218
ATAGACCCATATGAGA-1_4	C6	Lung	RCC18	2.19617	1.6558
ATCACGAAGCTCTCGG-1_4	C7	Lung	RCC18	-0.35046	0.80328
ATCACGAGTAAGAGGA-1_4	C8	Lung	RCC18	-3.91767	0.0481349
ATCACGAGTAGAAAGG-1_4	C8	Lung	RCC18	-2.74932	-0.177758
ATCACGAGTGACTCAT-1_4	C8	Lung	RCC18	-2.71842	0.0244453
ATCACGATCGTTACAG-1_4	C8	Lung	RCC18	-1.4483	0.258679
ATCATCTTCGAGGTAG-1_4	C5	Lung	RCC18	-1.59008	-4.22778
ATCCACCAGTGAAGAG-1_4	C4	Lung	RCC18	-5.33655	-2.04046
ATCGAGTAGGTAAACT-1_4	C8	Lung	RCC18	-1.64528	-0.232926
ATCGAGTCAATAAGCA-1_4	C10	Lung	RCC18	-1.19396	2.0251
ATCGAGTGTACCAGTT-1_4	C4	Lung	RCC18	-6.50665	-1.79273
ATCTGCCAGAGACGAA-1_4	C7	Lung	RCC18	2.40963	1.07718
ATCTGCCAGTCCAGGA-1_4	C7	Lung	RCC18	0.0315231	0.109185
ATCTGCCCAGGAACGT-1_4	C7	Lung	RCC18	0.768767	0.470664
ATGAGGGTCTTCTGGC-1_4	C7	Lung	RCC18	-0.0684801	0.279917
ATGGGAGGTATCAGTC-1_4	C8	Lung	RCC18	-3.91266	0.187353
ATGGGAGTCCGCTGTT-1_4	C4	Lung	RCC18	-4.53081	-3.31544
ATGTGTGAGAGGTTGC-1_4	C8	Lung	RCC18	-4.50345	-0.845157
ATGTGTGCAAGTCTGT-1_4	C8	Lung	RCC18	-3.71273	-1.25496
ATGTGTGTCTTCCTTC-1_4	C7	Lung	RCC18	-0.728836	0.174314
ATTACTCCAGACGCAA-1_4	C7	Lung	RCC18	0.124068	0.677755
ATTACTCTCTCTTGAT-1_4	C0	Lung	RCC18	3.20191	0.657872
ATTATCCAGACGCAAC-1_4	C4	Lung	RCC18	-6.9357	-2.14705
ATTCTACAGTCCGGTC-1_4	C8	Lung	RCC18	-3.03974	-0.744401
ATTCTACTCAGGCCCA-1_4	C5	Lung	RCC18	-1.79754	-5.43993
ATTGGTGGTCTGCCAG-1_4	C0	Lung	RCC18	4.59939	-1.66221
ATTTCTGGTCAATGTC-1_4	C4	Lung	RCC18	-4.47774	-1.79797
CAACCAACAGCCTATA-1_4	C7	Lung	RCC18	-0.298974	0.258697
CAACCAATCAGGTAAA-1_4	C7	Lung	RCC18	1.14086	1.76945
CAACCTCGTAAACACA-1_4	C0	Lung	RCC18	5.36387	-2.9129
CAAGATCAGAAGGCCT-1_4	C8	Lung	RCC18	-2.59846	0.479653
CAAGGCCAGTTGAGAT-1_4	C6	Lung	RCC18	3.11906	2.50978
CACAAACAGCGTGAGT-1_4	C4	Lung	RCC18	-3.96306	-2.72941
CACACAATCTTGGGTA-1_4	C8	Lung	RCC18	-4.24652	-0.845637
CACACCTGTTTGTTTC-1_4	C5	Lung	RCC18	-2.06905	-5.52317
CACACCTTCACTCTTA-1_4	C8	Lung	RCC18	-2.80809	0.235951
CACAGTAAGGCTCATT-1_4	C8	Lung	RCC18	-3.38585	-0.0425559
CACATAGGTCGACTAT-1_4	C8	Lung	RCC18	-3.32748	-0.517065
CACATAGGTGTGCGTC-1_4	C8	Lung	RCC18	-3.06	-0.00292038
CACATTTCAAGCCCAC-1_4	C8	Lung	RCC18	-4.45118	-1.32787
CACCAGGTCCTTTACA-1_4	C8	Lung	RCC18	-3.28425	-0.174188
CACCAGGTCGAACTGT-1_4	C8	Lung	RCC18	-3.50518	-0.0870164
CACCTTGAGCGTAATA-1_4	C0	Lung	RCC18	5.13042	-2.94251
CACCTTGTCCGAACGC-1_4	C8	Lung	RCC18	-2.93134	-0.103039
CACTCCAAGGCCCTTG-1_4	C7	Lung	RCC18	-0.231229	0.0577012
CAGAATCGTACCGGCT-1_4	C7	Lung	RCC18	0.214473	0.907518
CAGAGAGTCGGTTAAC-1_4	C8	Lung	RCC18	-3.15165	-0.228254
CAGATCAAGGGATACC-1_4	C5	Lung	RCC18	-2.44335	-3.81057
CAGATCATCAGCTGGC-1_4	C4	Lung	RCC18	-6.87433	-1.92038
CAGCATAAGCCATCGC-1_4	C4	Lung	RCC18	-4.17741	-2.18564
CAGCATAAGCGACGTA-1_4	C4	Lung	RCC18	-7.06949	-2.05176
CAGCATAAGGTGTTAA-1_4	C8	Lung	RCC18	-3.91799	0.0580994
CAGCCGAGTACCGAGA-1_4	C8	Lung	RCC18	-3.96704	-0.127383
CAGCCGAGTTATGTGC-1_4	C7	Lung	RCC18	-0.629009	0.249386
CAGCCGATCCGAAGAG-1_4	C0	Lung	RCC18	4.25984	0.153357
CAGCTAACACAGACTT-1_4	C5	Lung	RCC18	-2.01355	-4.81464
CAGCTAACACGACGAA-1_4	C8	Lung	RCC18	-3.35789	-0.734448
CAGCTAAGTCTGCCAG-1_4	C7	Lung	RCC18	0.267804	0.795009
CAGTAACGTTTGGGCC-1_4	C4	Lung	RCC18	-4.56456	-1.47312
CAGTAACTCAACACTG-1_4	C4	Lung	RCC18	-4.15725	-2.10674
CAGTCCTGTTGGTGGA-1_4	C0	Lung	RCC18	3.3364	-0.380532
CATATGGGTACGCTGC-1_4	C0	Lung	RCC18	4.03154	0.461751
CATATTCCATACGCTA-1_4	C8	Lung	RCC18	-3.04285	-0.314627
CATCAAGTCCTAGTGA-1_4	C7	Lung	RCC18	0.507086	0.969385
CATCAAGTCGGATGGA-1_4	C8	Lung	RCC18	-5.37034	-0.443254
CATCAGACAGATCTGT-1_4	C8	Lung	RCC18	-3.22573	-0.871763
CATCAGAGTTATGCGT-1_4	C5	Lung	RCC18	-2.26827	-3.85858
CATCAGATCAATCTCT-1_4	C4	Lung	RCC18	-7.40157	-1.37816
CATCCACTCTCACATT-1_4	C4	Lung	RCC18	-2.80536	-3.54595
CATCGAAAGGCGATAC-1_4	C7	Lung	RCC18	0.947963	1.3266
CATCGAACACTACAGT-1_4	C7	Lung	RCC18	0.441659	0.624963
CATCGAAGTGATAAAC-1_4	C8	Lung	RCC18	-3.0117	-0.42778
CATCGAATCTCGGACG-1_4	C7	Lung	RCC18	0.525338	1.06095
CATGACAAGTGTCCCG-1_4	C7	Lung	RCC18	2.16556	0.502313
CATGACATCGCCCTTA-1_4	C8	Lung	RCC18	-4.74447	-0.253727
CATGCCTGTCTGCGGT-1_4	C7	Lung	RCC18	0.929775	1.00502
CATGGCGTCAATCTCT-1_4	C7	Lung	RCC18	2.53714	1.14818
CATGGCGTCAGGCCCA-1_4	C4	Lung	RCC18	-6.41978	-0.245267
CATGGCGTCGATGAGG-1_4	C8	Lung	RCC18	-4.59854	-0.718584
CATTATCGTCTTCAAG-1_4	C8	Lung	RCC18	-3.17402	-0.657421
CATTCGCCACTTACGA-1_4	C8	Lung	RCC18	-2.53939	0.263571
CATTCGCGTTCCTCCA-1_4	C8	Lung	RCC18	-3.39958	-0.00252824
CCAATCCCAATGGAAT-1_4	C8	Lung	RCC18	-3.80416	-0.187172
CCACGGAAGGTGATTA-1_4	C8	Lung	RCC18	-4.74435	0.380131
CCACTACGTCTCACCT-1_4	C7	Lung	RCC18	-0.245173	1.5694
CCACTACTCAAAGTAG-1_4	C4	Lung	RCC18	-7.12453	-1.02449
CCATTCGGTCGCATCG-1_4	C4	Lung	RCC18	-5.97348	-2.50218
CCATTCGTCGCATGGC-1_4	C6	Lung	RCC18	3.62115	3.11437
CCCAATCCATCCCACT-1_4	C8	Lung	RCC18	-4.39192	-0.40812
CCCAGTTAGTACATGA-1_4	C8	Lung	RCC18	-3.82273	-1.41913
CCCAGTTTCTCGTATT-1_4	C0	Lung	RCC18	3.0889	1.27735
CCGGGATGTTAAGTAG-1_4	C7	Lung	RCC18	-0.082286	0.802773
CCGGTAGGTCCCGACA-1_4	C6	Lung	RCC18	2.11249	2.36616
CCGGTAGTCTCTTGAT-1_4	C8	Lung	RCC18	-4.84698	-0.301812
CCGTACTTCATATCGG-1_4	C8	Lung	RCC18	-5.56355	-0.200466
CCGTGGACACCAGTTA-1_4	C10	Lung	RCC18	-2.64919	2.58977
CCGTTCATCCCTTGTG-1_4	C5	Lung	RCC18	-1.7012	-4.8199
CCTAAAGAGACTTTCG-1_4	C4	Lung	RCC18	-6.94798	1.12953
CCTAAAGCACGGACAA-1_4	C5	Lung	RCC18	-1.44889	-4.83032
CCTAAAGTCGGTTAAC-1_4	C4	Lung	RCC18	-7.25308	-1.79322
CCTACACAGTGACATA-1_4	C5	Lung	RCC18	-1.88482	-5.03487
CCTACACTCTAACTCT-1_4	C8	Lung	RCC18	-3.0745	-0.313692
CCTACCAGTCCTGCTT-1_4	C5	Lung	RCC18	-1.19966	-3.89077
CCTACCATCTTTACGT-1_4	C8	Lung	RCC18	-2.6954	0.137795
CCTAGCTCACGCGAAA-1_4	C0	Lung	RCC18	4.97097	-1.66328
CCTAGCTTCCTTAATC-1_4	C8	Lung	RCC18	-4.20666	-0.348064
CCTTACGAGCTCCTTC-1_4	C8	Lung	RCC18	-3.565	-0.634711
CCTTACGCACGTAAGG-1_4	C10	Lung	RCC18	-2.81724	2.62722
CCTTCGAGTACAAGTA-1_4	C8	Lung	RCC18	-3.59006	-0.289951
CGAACATCATGTTGAC-1_4	C8	Lung	RCC18	-3.06497	-0.104977
CGAACATGTCAACTGT-1_4	C7	Lung	RCC18	0.752819	0.478498
CGAACATTCCTAAGTG-1_4	C4	Lung	RCC18	-7.39348	-0.798584
CGAATGTGTCGAATCT-1_4	C5	Lung	RCC18	-2.25715	-3.90809
CGAATGTGTGGCTCCA-1_4	C4	Lung	RCC18	-4.57496	-1.72135
CGACTTCCACCAGGCT-1_4	C8	Lung	RCC18	-3.56365	-0.889531
CGACTTCTCACGACTA-1_4	C4	Lung	RCC18	-3.3468	-0.191044
CGAGCACAGATGTCGG-1_4	C7	Lung	RCC18	0.156704	0.383343
CGAGCACGTCCGACGT-1_4	C4	Lung	RCC18	-3.68862	-3.52472
CGAGCCATCTCACATT-1_4	C8	Lung	RCC18	-3.64776	-0.292882
CGATGGCTCATCGGAT-1_4	C8	Lung	RCC18	-4.21496	-0.711579
CGATGTAAGTGAACAT-1_4	C8	Lung	RCC18	-3.98498	-1.0051
CGATTGATCTCGCTTG-1_4	C7	Lung	RCC18	0.560809	1.83878
CGCGGTACAACCGCCA-1_4	C8	Lung	RCC18	-2.36371	0.0436392
CGCGGTATCGGAAACG-1_4	C8	Lung	RCC18	-4.98148	0.153924
CGCGGTATCGGCCGAT-1_4	C8	Lung	RCC18	-2.89399	-0.0315682
CGCTATCAGCTAAGAT-1_4	C5	Lung	RCC18	-2.46418	-3.46952
CGGACACGTTAAGTAG-1_4	C7	Lung	RCC18	-0.590669	0.149571
CGGACTGAGGAACTGC-1_4	C4	Lung	RCC18	-4.25937	-2.6489
CGGAGTCAGACAGGCT-1_4	C8	Lung	RCC18	-3.55744	-0.235921
CGGCTAGAGAGTCTGG-1_4	C4	Lung	RCC18	-3.00521	-3.55472
CGGCTAGCAAGCCATT-1_4	C8	Lung	RCC18	-2.88686	-0.10048
CGGTTAAAGACACTAA-1_4	C4	Lung	RCC18	-7.07655	-0.779224
CGGTTAAAGTCAAGCG-1_4	C2	Lung	RCC18	6.24207	0.616933
CGGTTAACACGACTCG-1_4	C7	Lung	RCC18	-0.261432	0.0695521
CGGTTAACATGACGGA-1_4	C0	Lung	RCC18	3.15326	0.55015
CGGTTAAGTATAGGTA-1_4	C8	Lung	RCC18	-2.45662	0.00393825
CGTCCATTCTCAACTT-1_4	C7	Lung	RCC18	2.10342	1.22126
CGTCTACAGGGTGTTG-1_4	C7	Lung	RCC18	2.35703	0.249966
CGTGTAAAGTTAGCGG-1_4	C0	Lung	RCC18	3.22216	-0.327861
CGTTGGGAGATAGTCA-1_4	C4	Lung	RCC18	-5.98107	-2.30494
CGTTGGGCATAGAAAC-1_4	C7	Lung	RCC18	0.248103	0.4109
CTAACTTAGACCCACC-1_4	C7	Lung	RCC18	-0.817635	0.780607
CTAACTTAGTGAAGAG-1_4	C4	Lung	RCC18	-6.00028	-2.58354
CTAACTTGTTCGGCAC-1_4	C8	Lung	RCC18	-3.19081	-0.317303
CTAAGACGTAGAGTGC-1_4	C7	Lung	RCC18	-0.835541	0.0208264
CTAAGACTCCGTAGGC-1_4	C8	Lung	RCC18	-4.67293	-0.552931
CTAAGACTCGATAGAA-1_4	C8	Lung	RCC18	-3.33997	-0.522546
CTACACCGTAAGTTCC-1_4	C4	Lung	RCC18	-7.1666	0.898909
CTACACCGTGTCGCTG-1_4	C6	Lung	RCC18	2.52013	1.94428
CTACATTAGCTCCTTC-1_4	C8	Lung	RCC18	-3.11566	0.195036
CTACATTCACCAGGTC-1_4	C8	Lung	RCC18	-3.45833	-1.21607
CTACATTCAGGCTCAC-1_4	C7	Lung	RCC18	-0.717052	0.432739
CTACATTCATGGGACA-1_4	C4	Lung	RCC18	-3.33919	-3.14132
CTACGTCCAGGAATCG-1_4	C4	Lung	RCC18	-5.18478	-2.02901
CTACGTCGTGGCCCTA-1_4	C6	Lung	RCC18	5.33712	0.799931
CTAGAGTCAACTGGCC-1_4	C8	Lung	RCC18	-3.00374	0.153321
CTAGCCTCAAAGCGGT-1_4	C8	Lung	RCC18	-4.58274	-0.0197789
CTAGTGAGTCTCCCTA-1_4	C7	Lung	RCC18	-1.32053	0.481135
CTAGTGATCGCGTTTC-1_4	C8	Lung	RCC18	-2.64588	-0.302449
CTCACACAGGACGAAA-1_4	C4	Lung	RCC18	-4.10275	-2.58095
CTCAGAAGTAGCGATG-1_4	C7	Lung	RCC18	0.345716	0.674256
CTCAGAATCTTCCTTC-1_4	C7	Lung	RCC18	0.62216	0.483282
CTCATTAGTAGCCTAT-1_4	C8	Lung	RCC18	-3.29601	-0.23244
CTCCTAGCACCGCTAG-1_4	C7	Lung	RCC18	-0.453127	0.884278
CTCCTAGTCAAGAAGT-1_4	C0	Lung	RCC18	3.60552	0.710842
CTCCTAGTCGACAGCC-1_4	C0	Lung	RCC18	5.1336	-3.5155
CTCGAAACATGCCCGA-1_4	C4	Lung	RCC18	-6.84308	-0.139795
CTCGAAAGTTTGTTTC-1_4	C7	Lung	RCC18	-0.95433	0.176979
CTCGAGGGTAAAGGAG-1_4	C7	Lung	RCC18	0.93168	1.12593
CTCGAGGGTCTTCAAG-1_4	C10	Lung	RCC18	-2.45677	2.64235
CTCGAGGTCTCACATT-1_4	C6	Lung	RCC18	2.31975	1.61566
CTCGGAGAGCTTTGGT-1_4	C6	Lung	RCC18	3.33891	1.38901
CTCGGAGTCACATGCA-1_4	C8	Lung	RCC18	-2.57479	-0.1645
CTCGGAGTCGGTCTAA-1_4	C7	Lung	RCC18	1.76268	1.08275
CTCGTCATCTCGTATT-1_4	C7	Lung	RCC18	-0.93493	0.168273
CTCTAATCATCGTCGG-1_4	C4	Lung	RCC18	-5.70733	-2.14271
CTCTACGGTTCCACTC-1_4	C7	Lung	RCC18	-0.196004	0.125925
CTCTGGTGTGAGCGAT-1_4	C9	Lung	RCC18	-6.30299	1.14591
CTGAAACAGGATGTAT-1_4	C8	Lung	RCC18	-3.94551	-0.502095
CTGAAACTCTCGGACG-1_4	C7	Lung	RCC18	0.0823991	1.18079
CTGATAGTCCCATTTA-1_4	C5	Lung	RCC18	-2.29808	-3.92145
CTGATCCAGGAGTCTG-1_4	C8	Lung	RCC18	-3.61859	-0.985675
CTGATCCGTAGCGTGA-1_4	C4	Lung	RCC18	-4.78161	-2.70658
CTGCCTATCTACCAGA-1_4	C5	Lung	RCC18	-2.16907	-3.84759
CTGCTGTCATTCCTGC-1_4	C8	Lung	RCC18	-2.24694	-0.0584162
CTGCTGTGTTAGGGTG-1_4	C7	Lung	RCC18	0.660594	1.57512
CTGTGCTGTAGAAGGA-1_4	C8	Lung	RCC18	-3.67259	0.169582
CTGTGCTGTATGAATG-1_4	C4	Lung	RCC18	-3.7543	-2.40889
CTGTTTAAGGATCGCA-1_4	C4	Lung	RCC18	-6.93626	-0.75117
CTTAACTTCAGCGATT-1_4	C10	Lung	RCC18	-4.07506	1.60918
CTTAACTTCTAAGCCA-1_4	C4	Lung	RCC18	-6.77572	0.878313
CTTAACTTCTTCCTTC-1_4	C8	Lung	RCC18	-4.7325	-1.10145
CTTACCGGTGCACGAA-1_4	C4	Lung	RCC18	-3.84195	-1.76517
CTTACCGTCTGAGTGT-1_4	C4	Lung	RCC18	-3.41506	-3.29143
CTTAGGACATCCTTGC-1_4	C8	Lung	RCC18	-2.04936	-0.197128
CTTAGGATCAACACCA-1_4	C7	Lung	RCC18	-0.2002	0.476127
CTTCTCTCACGCGAAA-1_4	C7	Lung	RCC18	0.697548	0.441935
CTTGGCTCACAACGTT-1_4	C8	Lung	RCC18	-4.50223	0.462747
CTTGGCTCACCGAATT-1_4	C8	Lung	RCC18	-1.28269	0.326207
CTTTGCGGTTGCGTTA-1_4	C8	Lung	RCC18	-1.86353	-0.0155819
CTTTGCGTCGGAGGTA-1_4	C8	Lung	RCC18	-3.48149	-0.829929
GAAATGAAGGTACTCT-1_4	C5	Lung	RCC18	-1.93646	-4.76581
GAACATCAGCCACGTC-1_4	C7	Lung	RCC18	0.3797	0.965311
GAAGCAGGTAGTGAAT-1_4	C7	Lung	RCC18	-0.24868	0.204184
GAATAAGAGAGCAATT-1_4	C8	Lung	RCC18	-4.22879	-0.128626
GAATGAAGTCAGAGGT-1_4	C8	Lung	RCC18	-4.46738	-0.205152
GACACGCAGCGTCTAT-1_4	C4	Lung	RCC18	-7.17365	-0.710112
GACACGCGTAACGCGA-1_4	C7	Lung	RCC18	0.770531	1.48116
GACAGAGAGAACTCGG-1_4	C4	Lung	RCC18	-7.35719	-1.58322
GACAGAGCATATGGTC-1_4	C8	Lung	RCC18	-3.57394	-0.0228192
GACAGAGGTAGGGACT-1_4	C8	Lung	RCC18	-3.29244	-0.416011
GACAGAGTCTGCCAGG-1_4	C8	Lung	RCC18	-4.25903	-0.131603
GACCAATGTACTTGAC-1_4	C8	Lung	RCC18	-2.8032	0.194905
GACCAATTCAACGCTA-1_4	C7	Lung	RCC18	1.68569	1.26032
GACCTGGAGTCCGGTC-1_4	C4	Lung	RCC18	-4.54074	-2.36225
GACCTGGCAGCTGCAC-1_4	C8	Lung	RCC18	-3.9592	0.321088
GACGTGCCACCAGTTA-1_4	C4	Lung	RCC18	-4.24073	-3.43265
GACGTTACATTCTTAC-1_4	C8	Lung	RCC18	-2.939	0.327624
GACGTTAGTTCCGGCA-1_4	C8	Lung	RCC18	-1.98377	-0.0501671
GACTACACATCCCATC-1_4	C7	Lung	RCC18	0.926533	1.35514
GACTACAGTATCACCA-1_4	C8	Lung	RCC18	-2.3564	0.0400199
GACTACATCATAACCG-1_4	C7	Lung	RCC18	0.0722399	1.73542
GAGGTGATCCCGACTT-1_4	C5	Lung	RCC18	-0.650767	-4.10476
GAGTCCGCATTACGAC-1_4	C0	Lung	RCC18	3.64283	0.145312
GAGTCCGGTATAGGTA-1_4	C8	Lung	RCC18	-2.04916	0.258825
GAGTCCGGTTGACGTT-1_4	C8	Lung	RCC18	-2.86137	-0.448926
GAGTCCGTCCAGAGGA-1_4	C5	Lung	RCC18	-2.40946	-5.60055
GATCAGTCAGCTGCAC-1_4	C3	Lung	RCC18	1.80947	-10.0054
GATCAGTGTTCAGGCC-1_4	C8	Lung	RCC18	-3.65245	-0.517877
GATCAGTTCGGCGCTA-1_4	C7	Lung	RCC18	0.119097	0.580379
GATCGCGAGCTGCGAA-1_4	C4	Lung	RCC18	-5.59739	-0.280813
GATCGTACATTAGGCT-1_4	C5	Lung	RCC18	-0.0307667	-4.02341
GATCGTATCGTATCAG-1_4	C8	Lung	RCC18	-1.60299	0.141982
GATGCTACAAGCTGGA-1_4	C0	Lung	RCC18	4.06798	0.228739
GATGCTATCAGGATCT-1_4	C7	Lung	RCC18	-0.599365	0.793335
GATTCAGCACACTGCG-1_4	C8	Lung	RCC18	-2.69564	-0.0156102
GCAAACTCAGGTCGTC-1_4	C8	Lung	RCC18	-4.1671	-0.799762
GCAAACTTCGCGGATC-1_4	C4	Lung	RCC18	-3.99362	-3.20792
GCAATCAAGAAGGCCT-1_4	C8	Lung	RCC18	-4.42778	-0.268538
GCAATCAAGGCTCTTA-1_4	C7	Lung	RCC18	-0.896738	0.919718
GCACATATCTAACTGG-1_4	C0	Lung	RCC18	4.49072	0.088993
GCACATATCTAACTTC-1_4	C4	Lung	RCC18	-4.7777	-1.6
GCACTCTTCCAGGGCT-1_4	C8	Lung	RCC18	-3.0791	-0.348615
GCAGTTAAGATGTAAC-1_4	C8	Lung	RCC18	-3.24819	-0.0522236
GCAGTTACACACTGCG-1_4	C8	Lung	RCC18	-1.88444	-0.0191235
GCAGTTATCAGAGCTT-1_4	C8	Lung	RCC18	-3.43624	-0.335343
GCATACAGTGACGGTA-1_4	C8	Lung	RCC18	-2.95619	-0.100444
GCATACATCTGGAGCC-1_4	C8	Lung	RCC18	-4.16028	0.126549
GCATGATAGTTAGGTA-1_4	C8	Lung	RCC18	-3.17792	-0.264223
GCCAAATAGTGGTCCC-1_4	C7	Lung	RCC18	-0.614792	1.08932
GCCTCTAAGTCGCCGT-1_4	C4	Lung	RCC18	-3.82633	-3.3507
GCGAGAATCTTAGAGC-1_4	C8	Lung	RCC18	-2.02837	-0.258673
GCGCAACAGTCAAGCG-1_4	C10	Lung	RCC18	-1.88926	2.72269
GCGCAACCATACTCTT-1_4	C8	Lung	RCC18	-2.51925	-0.131108
GCGCCAAAGGGTGTGT-1_4	C4	Lung	RCC18	-6.48253	-1.45276
GCGCCAACACGACGAA-1_4	C8	Lung	RCC18	-3.50906	-0.0741431
GCGCGATAGGAGTTTA-1_4	C8	Lung	RCC18	-2.97406	0.1083
GCGCGATCAATAGCGG-1_4	C4	Lung	RCC18	-3.71929	-2.75287
GCGCGATGTCCGAACC-1_4	C8	Lung	RCC18	-4.97131	-0.0213481
GCGGGTTTCTCGTTTA-1_4	C8	Lung	RCC18	-4.329	-0.203242
GCTGCAGAGGCTCATT-1_4	C5	Lung	RCC18	-6.8995	-2.20185
GCTGCAGGTTACGGAG-1_4	C7	Lung	RCC18	0.607001	1.45217
GCTGCTTCATCCAACA-1_4	C5	Lung	RCC18	-1.99447	-4.70707
GCTGCTTCATCGTCGG-1_4	C7	Lung	RCC18	1.96283	1.29695
GCTGCTTGTACGCACC-1_4	C8	Lung	RCC18	-2.4712	-0.0646511
GCTGCTTGTGAGGGAG-1_4	C8	Lung	RCC18	-4.15492	-0.213612
GCTGGGTGTACCCAAT-1_4	C8	Lung	RCC18	-4.78569	-0.0323587
GCTGGGTTCTCGAGTA-1_4	C8	Lung	RCC18	-3.36449	-0.85
GCTTCCAAGAGTGAGA-1_4	C7	Lung	RCC18	0.0437005	0.140662
GCTTCCACAGTGAGTG-1_4	C7	Lung	RCC18	0.452769	0.819216
GCTTCCACATGCATGT-1_4	C8	Lung	RCC18	-3.5363	-1.40714
GCTTCCAGTGTGGCTC-1_4	C8	Lung	RCC18	-2.71381	-0.510918
GGAAAGCCAGGCAGTA-1_4	C7	Lung	RCC18	1.57774	1.29199
GGAACTTAGCGTAATA-1_4	C4	Lung	RCC18	-4.68332	-2.1065
GGAACTTCATCCCATC-1_4	C7	Lung	RCC18	2.05278	1.04085
GGACGTCCAGGATTGG-1_4	C7	Lung	RCC18	-0.874167	0.138224
GGACGTCCAGTGGGAT-1_4	C4	Lung	RCC18	-3.99213	-1.90118
GGACGTCGTAAATGTG-1_4	C4	Lung	RCC18	-4.72249	-2.66934
GGACGTCTCACCATAG-1_4	C7	Lung	RCC18	0.0273094	0.251229
GGAGCAAAGGTGGGTT-1_4	C8	Lung	RCC18	-2.84766	-0.433658
GGAGCAAGTGGTGTAG-1_4	C7	Lung	RCC18	-1.88724	2.2106
GGAGCAATCTACTCAT-1_4	C4	Lung	RCC18	-5.18232	-1.98822
GGATTACCACTCAGGC-1_4	C8	Lung	RCC18	-3.10398	-0.345023
GGATTACGTAGTGAAT-1_4	C4	Lung	RCC18	-4.80538	0.256698
GGCAATTGTCAGAGGT-1_4	C8	Lung	RCC18	-3.86193	0.586667
GGCAATTTCCGTTGCT-1_4	C8	Lung	RCC18	-2.76487	0.185758
GGCCGATAGCCGATTT-1_4	C7	Lung	RCC18	-0.190447	1.05403
GGCTCGAAGATAGTCA-1_4	C8	Lung	RCC18	-4.81111	-0.306117
GGGATGATCTACCTGC-1_4	C8	Lung	RCC18	-2.50868	-0.39748
GGGCACTGTCATGCAT-1_4	C8	Lung	RCC18	-2.72428	-0.0528231
GGGCATCAGATGTTAG-1_4	C7	Lung	RCC18	-0.909999	0.43132
GGGCATCCAGCGTAAG-1_4	C8	Lung	RCC18	-3.58653	-0.768233
GGGCATCGTTCATGGT-1_4	C7	Lung	RCC18	-0.172334	0.19501
GGGTCTGAGAGCTATA-1_4	C4	Lung	RCC18	-5.74798	-1.06172
GGGTCTGGTCGAACAG-1_4	C8	Lung	RCC18	-4.52024	0.27139
GGGTTGCTCCCTGACT-1_4	C4	Lung	RCC18	-4.99869	-0.596743
GGTATTGAGCCGATTT-1_4	C7	Lung	RCC18	-0.056013	0.189903
GGTATTGGTAGCGTAG-1_4	C8	Lung	RCC18	-3.749	-0.33711
GGTATTGGTTATTCTC-1_4	C8	Lung	RCC18	-3.24204	-0.657626
GGTATTGGTTCGTTGA-1_4	C2	Lung	RCC18	7.11932	4.30055
GGTATTGTCACGGTTA-1_4	C8	Lung	RCC18	-4.2826	-1.04631
GGTGCGTCAAAGGCGT-1_4	C8	Lung	RCC18	-3.16388	-0.103545
GGTGCGTCATTGAGCT-1_4	C4	Lung	RCC18	-8.3598	0.121505
GGTGTTAAGAGCTATA-1_4	C10	Lung	RCC18	-4.24243	1.34534
GTAACTGCACACCGAC-1_4	C8	Lung	RCC18	-2.7043	-0.234213
GTAACTGGTTACGCGC-1_4	C4	Lung	RCC18	-3.17122	-3.55588
GTACGTACAGTCCTTC-1_4	C8	Lung	RCC18	-3.79325	-0.340704
GTACGTACATGGTCAT-1_4	C8	Lung	RCC18	-2.82442	-0.345412
GTACGTAGTAATCACC-1_4	C0	Lung	RCC18	3.7771	-0.677114
GTAGGCCAGTCTCAAC-1_4	C7	Lung	RCC18	2.13443	1.15439
GTAGGCCTCCAAACAC-1_4	C6	Lung	RCC18	2.55496	3.42332
GTATCTTAGAGTAATC-1_4	C9	Lung	RCC18	-3.98892	2.20106
GTCAAGTCAGCTGTAT-1_4	C4	Lung	RCC18	-6.89465	-1.73991
GTCACAAAGATCTGCT-1_4	C8	Lung	RCC18	-5.11987	-0.50657
GTCACGGCAGGATTGG-1_4	C7	Lung	RCC18	-0.806499	1.22327
GTCGTAATCTGTCTAT-1_4	C4	Lung	RCC18	-4.02293	-2.45306
GTCTCGTTCCGGCACA-1_4	C4	Lung	RCC18	-7.01049	-2.07016
GTCTTCGGTCAAAGAT-1_4	C7	Lung	RCC18	2.80752	1.1753
GTCTTCGGTCAGCTAT-1_4	C8	Lung	RCC18	-4.42268	-0.375396
GTCTTCGTCGTCGTTC-1_4	C4	Lung	RCC18	-4.35916	-3.27971
GTGAAGGTCTGAAAGA-1_4	C0	Lung	RCC18	4.99413	0.691708
GTGCAGCCAAGGTTTC-1_4	C0	Lung	RCC18	4.91776	-0.740737
GTGCAGCGTACTCGCG-1_4	C8	Lung	RCC18	-2.45418	-0.00897904
GTGCATAAGTGCTGCC-1_4	C8	Lung	RCC18	-1.70671	0.125351
GTGCATACATGTTCCC-1_4	C4	Lung	RCC18	-5.54007	-1.10287
GTGCTTCAGTGTTTGC-1_4	C7	Lung	RCC18	-0.859071	-0.000447036
GTGGGTCAGGTTACCT-1_4	C4	Lung	RCC18	-6.10556	-1.81306
GTGGGTCTCTGTTGAG-1_4	C6	Lung	RCC18	2.13925	3.72461
GTGTTAGGTGCAACGA-1_4	C7	Lung	RCC18	0.556241	0.862051
GTTAAGCTCCGTCATC-1_4	C4	Lung	RCC18	-5.60906	-1.79627
GTTACAGCAAACCTAC-1_4	C7	Lung	RCC18	0.672873	0.453027
GTTACAGGTCTCACCT-1_4	C4	Lung	RCC18	-5.91921	-1.05048
GTTCATTAGCATGGCA-1_4	C4	Lung	RCC18	-7.10063	-0.13398
GTTCATTCAACGATCT-1_4	C7	Lung	RCC18	-0.0758046	0.134458
GTTCATTGTGCACCAC-1_4	C7	Lung	RCC18	0.403285	0.413896
GTTCGGGCAACACCTA-1_4	C8	Lung	RCC18	-2.9666	-0.0615496
GTTCTCGAGAATGTGT-1_4	C7	Lung	RCC18	-0.0621583	0.147045
TAAACCGAGGATGGTC-1_4	C8	Lung	RCC18	-2.69435	-0.513781
TAAACCGAGTACGATA-1_4	C7	Lung	RCC18	-0.965318	0.65798
TAAGAGAAGTTAGGTA-1_4	C8	Lung	RCC18	-4.6326	0.79931
TAAGAGATCAGTCAGT-1_4	C7	Lung	RCC18	0.937926	0.470105
TAAGCGTCAAGGTTTC-1_4	C4	Lung	RCC18	-5.2589	-2.3976
TAAGTGCAGGTTACCT-1_4	C8	Lung	RCC18	-4.48316	-0.388982
TACACGATCTTGCATT-1_4	C0	Lung	RCC18	4.66226	-0.346451
TACCTATCATGAACCT-1_4	C8	Lung	RCC18	-3.90212	0.0781492
TACCTTAAGGACACCA-1_4	C7	Lung	RCC18	1.68279	1.98753
TACCTTAGTCCGAAGA-1_4	C8	Lung	RCC18	-4.09475	-0.919692
TACCTTAGTGTTAAGA-1_4	C8	Lung	RCC18	-3.81434	-0.143829
TACCTTATCACGCGGT-1_4	C8	Lung	RCC18	-2.88915	-0.112781
TACGGGCGTCATGCAT-1_4	C4	Lung	RCC18	-4.4694	-1.30121
TACGGGCGTCTCTCGT-1_4	C5	Lung	RCC18	-2.44377	-4.37601
TACTCATCACACTGCG-1_4	C8	Lung	RCC18	-3.78497	-0.236091
TACTCGCGTACGAAAT-1_4	C8	Lung	RCC18	-3.224	-0.420285
TACTTACCAACTTGAC-1_4	C7	Lung	RCC18	2.30269	0.515797
TACTTGTCACCAGGCT-1_4	C4	Lung	RCC18	-5.09816	-2.31626
TAGACCAGTTTAGCTG-1_4	C5	Lung	RCC18	-1.35011	-4.10601
TAGACCATCGTCTGCT-1_4	C8	Lung	RCC18	-2.19758	-0.202568
TAGAGCTAGTATCGAA-1_4	C8	Lung	RCC18	-3.59621	-0.238626
TAGCCGGCATCGATTG-1_4	C8	Lung	RCC18	-4.07013	-0.365217
TAGCCGGGTCATCCCT-1_4	C7	Lung	RCC18	2.77055	0.662627
TAGGCATGTAGCGTAG-1_4	C4	Lung	RCC18	-4.61337	-2.29543
TAGTGGTGTATGGTTC-1_4	C7	Lung	RCC18	-0.501917	0.375621
TAGTTGGTCACTCCTG-1_4	C7	Lung	RCC18	-0.57321	0.412567
TCAACGACAAGCCTAT-1_4	C8	Lung	RCC18	-4.43116	-1.28
TCACAAGAGCTACCTA-1_4	C7	Lung	RCC18	1.10185	0.971187
TCAGATGCAAGTACCT-1_4	C7	Lung	RCC18	0.745882	0.842738
TCAGATGCAGTCGTGC-1_4	C8	Lung	RCC18	-2.75593	-0.0935221
TCAGCAAAGGACACCA-1_4	C0	Lung	RCC18	4.22739	-0.52113
TCAGCAATCGGGAGTA-1_4	C6	Lung	RCC18	0.975275	4.36111
TCAGCAATCTGCGTAA-1_4	C7	Lung	RCC18	-0.433944	0.56569
TCAGCTCCAATAGCAA-1_4	C8	Lung	RCC18	-3.8368	-0.223783
TCAGCTCCACGTTGGC-1_4	C4	Lung	RCC18	-7.02318	-2.04563
TCAGGTATCTTGCAAG-1_4	C6	Lung	RCC18	4.59104	1.36384
TCATTACAGCTGATAA-1_4	C10	Lung	RCC18	-2.66266	2.53005
TCATTTGTCTGGTTCC-1_4	C0	Lung	RCC18	3.12113	-1.50706
TCCCGATCATTGTGCA-1_4	C5	Lung	RCC18	-0.914982	-5.0909
TCGAGGCCAATCCGAT-1_4	C8	Lung	RCC18	-2.5734	-0.507549
TCGCGAGAGCCAACAG-1_4	C5	Lung	RCC18	-2.31156	-4.44222
TCGCGAGCAGCCTATA-1_4	C4	Lung	RCC18	-6.31617	-0.582671
TCGCGTTCAGTAAGCG-1_4	C4	Lung	RCC18	-4.35829	-1.53249
TCGCGTTCATCACAAC-1_4	C4	Lung	RCC18	-4.33848	-2.65136
TCGCGTTTCATAACCG-1_4	C7	Lung	RCC18	-0.47031	0.344482
TCGGGACGTCGCGTGT-1_4	C8	Lung	RCC18	-4.11719	-0.657245
TCGGTAATCCACTCCA-1_4	C7	Lung	RCC18	-0.799598	0.573722
TCGTACCCATGTTCCC-1_4	C7	Lung	RCC18	1.92287	0.671253
TCGTACCGTCAGAATA-1_4	C4	Lung	RCC18	-4.46836	-2.56588
TCGTAGATCGTATCAG-1_4	C8	Lung	RCC18	-3.48461	-0.47328
TCTCTAAGTTCGAATC-1_4	C4	Lung	RCC18	-5.21637	-2.32169
TCTGAGACAACGATCT-1_4	C8	Lung	RCC18	-2.96087	0.0252954
TCTGAGACACATTAGC-1_4	C5	Lung	RCC18	-2.29037	-5.72738
TCTGAGATCTCAACTT-1_4	C8	Lung	RCC18	-4.38803	-0.567482
TCTTTCCCAGACAAGC-1_4	C8	Lung	RCC18	-1.50735	0.407163
TCTTTCCGTCTCTCTG-1_4	C7	Lung	RCC18	-0.174254	1.62183
TCTTTCCGTTCTGTTT-1_4	C7	Lung	RCC18	-1.28731	0.00576386
TCTTTCCTCGGCGCTA-1_4	C8	Lung	RCC18	-1.39111	0.114702
TGAAAGACAGTAGAGC-1_4	C4	Lung	RCC18	-3.53832	-2.7456
TGAAAGACATGAAGTA-1_4	C7	Lung	RCC18	1.91356	0.88156
TGAGAGGAGATCGGGT-1_4	C8	Lung	RCC18	-3.14979	-0.678663
TGAGAGGCAGATGAGC-1_4	C8	Lung	RCC18	-2.57226	-0.0750512
TGAGAGGTCAGGTTCA-1_4	C4	Lung	RCC18	-6.03499	-1.83743
TGAGCATAGTTCGCGC-1_4	C8	Lung	RCC18	-2.72759	0.407866
TGAGCATCAATGCCAT-1_4	C7	Lung	RCC18	0.0121229	0.126821
TGAGCATCAGCCTGTG-1_4	C7	Lung	RCC18	-0.534136	0.0342934
TGAGCATTCAGCTGGC-1_4	C4	Lung	RCC18	-5.6586	-0.59672
TGAGCCGCAGTAAGAT-1_4	C7	Lung	RCC18	-0.0485317	0.134328
TGATTTCGTTGAACTC-1_4	C0	Lung	RCC18	4.25401	-0.0373056
TGCACCTCACATCCGG-1_4	C4	Lung	RCC18	-6.63222	0.760279
TGCCAAAAGCCACCTG-1_4	C5	Lung	RCC18	-1.56411	-4.41007
TGCCAAAAGTGTGGCA-1_4	C7	Lung	RCC18	0.139643	0.0950691
TGCCCTAGTCATCCCT-1_4	C0	Lung	RCC18	5.53011	-3.20871
TGCGGGTCAAGGTTTC-1_4	C7	Lung	RCC18	0.227388	0.194274
TGCGGGTCAGCGTAAG-1_4	C7	Lung	RCC18	0.638756	0.543726
TGCGGGTGTCGAATCT-1_4	C4	Lung	RCC18	-6.13179	-1.60996
TGCGTGGGTTAAGATG-1_4	C7	Lung	RCC18	1.11559	0.721408
TGCTACCGTCAATACC-1_4	C7	Lung	RCC18	0.602294	1.68712
TGCTACCGTTGCCTCT-1_4	C7	Lung	RCC18	-0.128637	0.140062
TGGACGCTCGACCAGC-1_4	C7	Lung	RCC18	0.948565	0.656801
TGGCCAGTCCGCGGTA-1_4	C7	Lung	RCC18	0.986722	0.453431
TGGCTGGAGATGTGTA-1_4	C4	Lung	RCC18	-4.29599	-1.61668
TGGGAAGAGAGCTTCT-1_4	C5	Lung	RCC18	-1.58872	-3.40521
TGGGAAGAGCAATATG-1_4	C8	Lung	RCC18	-4.57519	-0.847787
TGTATTCGTCTGGTCG-1_4	C0	Lung	RCC18	4.59622	-0.226649
TGTCCCAAGCTGTTCA-1_4	C7	Lung	RCC18	0.358865	0.88126
TGTCCCACACCGTTGG-1_4	C4	Lung	RCC18	-4.97524	-2.52828
TGTCCCACAGTCGATT-1_4	C8	Lung	RCC18	-3.5846	-0.10706
TGTCCCAGTCGTCTTC-1_4	C7	Lung	RCC18	-1.01917	1.13821
TGTGGTAAGACACTAA-1_4	C8	Lung	RCC18	-4.57877	-1.71876
TGTGGTATCCGCGTTT-1_4	C8	Lung	RCC18	-3.85612	-0.243811
TGTGTTTTCTTACCTA-1_4	C7	Lung	RCC18	1.07297	0.672491
TTAGTTCTCATGCATG-1_4	C4	Lung	RCC18	-4.83263	-1.72652
TTATGCTAGTACATGA-1_4	C7	Lung	RCC18	2.08184	1.94898
TTATGCTCAAGCCATT-1_4	C8	Lung	RCC18	-3.41761	-0.170355
TTATGCTGTATGCTTG-1_4	C7	Lung	RCC18	0.715614	1.47341
TTCCCAGTCACCATAG-1_4	C7	Lung	RCC18	0.440253	0.441541
TTCTACAGTTGCTCCT-1_4	C8	Lung	RCC18	-3.69158	-0.952495
TTCTCCTCAATGACCT-1_4	C7	Lung	RCC18	1.88583	0.571905
TTCTCCTCAGGAATCG-1_4	C4	Lung	RCC18	-4.38662	-2.62366
TTCTCCTGTCTTCAAG-1_4	C7	Lung	RCC18	-0.427462	0.39842
TTCTTAGGTAGGGTAC-1_4	C8	Lung	RCC18	-4.05383	-0.102814
TTCTTAGGTGATAAAC-1_4	C8	Lung	RCC18	-2.31847	-0.0152296
TTGAACGAGTAGTGCG-1_4	C7	Lung	RCC18	0.550728	0.477572
TTGAACGCAAGCTGGA-1_4	C8	Lung	RCC18	-1.60904	0.211941
TTGAACGCAGTAACGG-1_4	C8	Lung	RCC18	-3.64649	-1.07212
TTGCCGTGTTTGGCGC-1_4	C8	Lung	RCC18	-2.64424	0.00793724
TTGCGTCCAGCCACCA-1_4	C4	Lung	RCC18	-7.53581	-0.733248
TTGGCAAAGCCACGCT-1_4	C8	Lung	RCC18	-3.31353	-0.413293
TTGGCAACATGAACCT-1_4	C8	Lung	RCC18	-2.41118	-0.0230365
TTGTAGGCAGCCAGAA-1_4	C7	Lung	RCC18	0.821864	1.1301
TTGTAGGGTTATGCGT-1_4	C0	Lung	RCC18	3.25537	-0.300908
TTTACTGAGTTGTCGT-1_4	C8	Lung	RCC18	-3.80357	-1.08741
TTTACTGCACGAGAGT-1_4	C8	Lung	RCC18	-2.95436	-0.128749
TTTACTGTCTTCATGT-1_4	C0	Lung	RCC18	4.30604	-0.0999752
TTTCCTCCAGGGTATG-1_4	C4	Lung	RCC18	-6.22267	-2.23938
TTTCCTCGTTCTGGTA-1_4	C4	Lung	RCC18	-7.30259	-1.51591
TTTGGTTCATCCGGGT-1_4	C8	Lung	RCC18	-2.97471	-0.123695
TTTGGTTTCAGCCTAA-1_4	C8	Lung	RCC18	-2.87621	-0.162977
TTTGGTTTCGTGACAT-1_4	C6	Lung	RCC18	2.98412	1.17426
TTTGTCACACCGGAAA-1_4	C8	Lung	RCC18	-2.52448	0.314083
TTTGTCACACCTCGGA-1_4	C0	Lung	RCC18	5.40112	-0.0623697
TTTGTCAGTACCAGTT-1_4	C8	Lung	RCC18	-1.99718	-0.173265
AAACCTGCACTGAAGG-1_5	C7	Peritoneum	RCC19	0.986035	1.32052
AAACCTGCATGCAACT-1_5	C2	Peritoneum	RCC19	5.59823	6.57613
AAACCTGGTACAGACG-1_5	C6	Peritoneum	RCC19	2.83936	3.42347
AAACCTGTCCGAACGC-1_5	C7	Peritoneum	RCC19	1.70007	1.17685
AAACGGGAGAGTAATC-1_5	C2	Peritoneum	RCC19	6.55263	1.59249
AAACGGGCAAAGGTGC-1_5	C0	Peritoneum	RCC19	4.11763	-3.53109
AAACGGGCATTTCAGG-1_5	C3	Peritoneum	RCC19	2.31076	-11.6238
AAACGGGTCAACACAC-1_5	C7	Peritoneum	RCC19	0.182687	1.57621
AAACGGGTCTGGAGCC-1_5	C3	Peritoneum	RCC19	1.57356	-10.9796
AAAGCAACAGTACACT-1_5	C7	Peritoneum	RCC19	1.2296	1.52984
AAAGCAATCCCAACGG-1_5	C3	Peritoneum	RCC19	3.0927	-10.4383
AAAGTAGAGGAATTAC-1_5	C0	Peritoneum	RCC19	4.76283	-3.84106
AAAGTAGCAGCCAATT-1_5	C3	Peritoneum	RCC19	2.26005	-10.8599
AAAGTAGGTCAGAATA-1_5	C3	Peritoneum	RCC19	1.32999	-10.7095
AAATGCCAGTACGACG-1_5	C2	Peritoneum	RCC19	5.67881	7.77166
AAATGCCGTCTTCGTC-1_5	C3	Peritoneum	RCC19	2.0811	-10.2991
AAATGCCTCACCCGAG-1_5	C6	Peritoneum	RCC19	2.69085	3.63314
AAATGCCTCTTCGAGA-1_5	C3	Peritoneum	RCC19	1.5038	-11.1244
AACACGTAGGGTATCG-1_5	C7	Peritoneum	RCC19	0.984992	1.24234
AACACGTAGTGGTAAT-1_5	C3	Peritoneum	RCC19	2.41773	-10.4884
AACACGTTCAGTCCCT-1_5	C2	Peritoneum	RCC19	8.13407	5.17597
AACCATGAGCTGCCCA-1_5	C3	Peritoneum	RCC19	3.04287	-10.2832
AACCATGCAGACGCCT-1_5	C2	Peritoneum	RCC19	6.50355	7.21951
AACCATGGTATCAGTC-1_5	C8	Peritoneum	RCC19	-4.04949	-0.287864
AACCATGGTGCCTGTG-1_5	C3	Peritoneum	RCC19	2.4219	-9.22469
AACCGCGAGAGACTAT-1_5	C6	Peritoneum	RCC19	3.45356	2.81677
AACCGCGCATGACATC-1_5	C3	Peritoneum	RCC19	3.09906	-9.69169
AACGTTGGTATTAGCC-1_5	C3	Peritoneum	RCC19	3.19061	-9.44609
AACGTTGGTCCGAAGA-1_5	C3	Peritoneum	RCC19	2.86993	-10.0046
AACGTTGGTCGCTTTC-1_5	C0	Peritoneum	RCC19	5.01089	-2.09676
AACGTTGGTCTAGCCG-1_5	C2	Peritoneum	RCC19	6.15909	8.47274
AACGTTGGTGACGGTA-1_5	C7	Peritoneum	RCC19	-0.883277	1.22983
AACTCAGTCGCCATAA-1_5	C3	Peritoneum	RCC19	2.68716	-11.5115
AACTCCCTCTTATCTG-1_5	C2	Peritoneum	RCC19	5.54392	7.72909
AACTCTTGTTCAGCGC-1_5	C3	Peritoneum	RCC19	2.55735	-9.9009
AACTGGTGTGACTACT-1_5	C4	Peritoneum	RCC19	-4.25606	-3.48989
AACTGGTTCCTATTCA-1_5	C2	Peritoneum	RCC19	5.87502	7.07776
AACTTTCAGCTATGCT-1_5	C3	Peritoneum	RCC19	2.69013	-10.9268
AACTTTCAGTCGCCGT-1_5	C3	Peritoneum	RCC19	2.83064	-9.90162
AACTTTCCACTACAGT-1_5	C4	Peritoneum	RCC19	-2.84881	-3.49939
AACTTTCCATCGATTG-1_5	C4	Peritoneum	RCC19	-7.56327	0.133796
AACTTTCGTAGCCTAT-1_5	C3	Peritoneum	RCC19	2.2956	-10.7232
AACTTTCTCATGTAGC-1_5	C3	Peritoneum	RCC19	0.134325	-10.8184
AACTTTCTCGCAGGCT-1_5	C6	Peritoneum	RCC19	3.49197	1.80995
AAGACCTAGCACCGCT-1_5	C2	Peritoneum	RCC19	8.09654	5.56268
AAGCCGCCAGCTGGCT-1_5	C7	Peritoneum	RCC19	2.15981	0.88137
AAGCCGCCAGGGATTG-1_5	C5	Peritoneum	RCC19	-2.04905	1.70129
AAGCCGCGTCGACTGC-1_5	C3	Peritoneum	RCC19	2.2523	-9.54441
AAGGAGCCACATCTTT-1_5	C3	Peritoneum	RCC19	1.3183	-10.2297
AAGGAGCGTCCATCCT-1_5	C3	Peritoneum	RCC19	3.1316	-9.48266
AAGGAGCTCAGGTTCA-1_5	C0	Peritoneum	RCC19	5.29874	-2.18937
AAGGAGCTCCGCGCAA-1_5	C4	Peritoneum	RCC19	-6.69811	-1.26678
AAGGCAGAGGCTAGCA-1_5	C3	Peritoneum	RCC19	1.89164	-10.1064
AAGGCAGCACCCATTC-1_5	C0	Peritoneum	RCC19	5.60158	-1.74756
AAGGTTCCAGTGAGTG-1_5	C0	Peritoneum	RCC19	3.47091	-0.0909622
AAGGTTCGTCGGATCC-1_5	C0	Peritoneum	RCC19	4.61964	-2.86579
AAGTCTGTCCAGATCA-1_5	C0	Peritoneum	RCC19	4.68639	-3.74383
AAGTCTGTCGTACCGG-1_5	C3	Peritoneum	RCC19	2.90281	-9.53464
AATCCAGGTGTGTGCC-1_5	C3	Peritoneum	RCC19	2.93872	-10.4394
AATCGGTAGAAACCTA-1_5	C3	Peritoneum	RCC19	2.07957	-10.6245
AATCGGTCACTTCGAA-1_5	C6	Peritoneum	RCC19	3.13789	3.4587
AATCGGTCAGTAGAGC-1_5	C0	Peritoneum	RCC19	6.0976	-1.2955
ACACCAAGTTCCGGCA-1_5	C3	Peritoneum	RCC19	-0.0769145	-10.6927
ACACCCTCAAGCGAGT-1_5	C3	Peritoneum	RCC19	0.318667	-11.0235
ACACCCTGTTGGGACA-1_5	C8	Peritoneum	RCC19	-4.45857	0.759393
ACACCCTTCCGTAGTA-1_5	C4	Peritoneum	RCC19	-5.52741	-2.14513
ACACCCTTCTTTACGT-1_5	C3	Peritoneum	RCC19	2.35628	-11.2296
ACACCGGAGACCTTTG-1_5	C8	Peritoneum	RCC19	-4.83844	1.00518
ACACCGGAGCGGATCA-1_5	C6	Peritoneum	RCC19	4.00898	1.09645
ACACCGGCATCGGGTC-1_5	C3	Peritoneum	RCC19	2.2716	-11.9536
ACACCGGGTAGCTGCC-1_5	C10	Peritoneum	RCC19	-2.39629	2.59332
ACACTGAAGCTAGTTC-1_5	C7	Peritoneum	RCC19	1.20016	1.34628
ACACTGACACTTCTGC-1_5	C5	Peritoneum	RCC19	-1.51156	-3.54786
ACACTGACATCCAACA-1_5	C9	Peritoneum	RCC19	-4.95979	3.3357
ACACTGAGTATCAGTC-1_5	C3	Peritoneum	RCC19	1.89246	-9.72089
ACACTGATCTCTAAGG-1_5	C3	Peritoneum	RCC19	2.31096	-11.2278
ACAGCCGAGCGGATCA-1_5	C6	Peritoneum	RCC19	3.03955	3.53548
ACAGCCGAGGGCATGT-1_5	C3	Peritoneum	RCC19	1.14652	-10.2796
ACAGCCGGTGACAAAT-1_5	C3	Peritoneum	RCC19	-0.31734	-10.1435
ACAGCCGTCATCGGAT-1_5	C3	Peritoneum	RCC19	2.74866	-11.7821
ACAGCCGTCCGCGCAA-1_5	C3	Peritoneum	RCC19	2.2057	-9.61613
ACAGCCGTCTCCCTGA-1_5	C3	Peritoneum	RCC19	3.04616	-9.34754
ACAGCTAAGATATGCA-1_5	C2	Peritoneum	RCC19	6.64543	8.03287
ACAGCTATCAATCACG-1_5	C3	Peritoneum	RCC19	0.721089	-10.2789
ACATACGCAAGCCATT-1_5	C3	Peritoneum	RCC19	2.06301	-10.6011
ACATACGCAGACGCAA-1_5	C3	Peritoneum	RCC19	2.38014	-10.4653
ACATACGGTTAAGATG-1_5	C6	Peritoneum	RCC19	4.77234	1.28609
ACATCAGCAAGCCATT-1_5	C0	Peritoneum	RCC19	3.44661	-0.215505
ACATCAGCACTTCTGC-1_5	C9	Peritoneum	RCC19	-5.11146	3.60286
ACATCAGCAGACAAAT-1_5	C4	Peritoneum	RCC19	-7.52407	0.519829
ACATCAGCAGCGATCC-1_5	C7	Peritoneum	RCC19	-0.204502	1.4456
ACATGGTGTCGATTGT-1_5	C3	Peritoneum	RCC19	2.76039	-9.90051
ACATGGTTCGGTTAAC-1_5	C3	Peritoneum	RCC19	2.61709	-10.4669
ACCAGTAAGCTAGTCT-1_5	C3	Peritoneum	RCC19	-0.103399	-10.5331
ACCAGTAAGCTAGTTC-1_5	C3	Peritoneum	RCC19	2.8529	-10.2635
ACCAGTAAGTGCCAGA-1_5	C7	Peritoneum	RCC19	-1.27483	1.15853
ACCAGTACAACACCCG-1_5	C2	Peritoneum	RCC19	5.3799	8.44814
ACCAGTACACGAAAGC-1_5	C3	Peritoneum	RCC19	1.73145	-11.3566
ACCAGTACAGGGTATG-1_5	C3	Peritoneum	RCC19	0.275852	-10.3652
ACCCACTAGTGGGATC-1_5	C5	Peritoneum	RCC19	-1.19536	-4.23974
ACCCACTGTAAGGATT-1_5	C0	Peritoneum	RCC19	5.03181	1.13128
ACCCACTGTAGGGTAC-1_5	C0	Peritoneum	RCC19	3.85095	-0.136271
ACCCACTTCGGATGGA-1_5	C3	Peritoneum	RCC19	2.08967	-11.6035
ACCGTAATCACTTATC-1_5	C3	Peritoneum	RCC19	0.509931	-11.1593
ACCTTTAAGAATTCCC-1_5	C0	Peritoneum	RCC19	4.81265	-3.64445
ACCTTTACACTTACGA-1_5	C0	Peritoneum	RCC19	3.51897	-3.42871
ACCTTTAGTCAGTGGA-1_5	C2	Peritoneum	RCC19	7.20104	4.66859
ACCTTTATCCATGAAC-1_5	C7	Peritoneum	RCC19	2.10406	0.484001
ACGAGCCGTCGAGTTT-1_5	C3	Peritoneum	RCC19	2.98177	-9.34457
ACGATACAGAGTGACC-1_5	C0	Peritoneum	RCC19	5.01246	-3.54546
ACGATACGTACAGACG-1_5	C10	Peritoneum	RCC19	-1.68288	2.8155
ACGATGTAGTTGAGAT-1_5	C0	Peritoneum	RCC19	4.06487	-0.48643
ACGCAGCCAGCTGGCT-1_5	C3	Peritoneum	RCC19	0.646467	-10.0217
ACGCAGCTCGTTTAGG-1_5	C8	Peritoneum	RCC19	-3.03456	-0.629591
ACGCCAGCACTGTTAG-1_5	C0	Peritoneum	RCC19	4.16946	-1.57541
ACGCCAGGTGCTTCTC-1_5	C3	Peritoneum	RCC19	1.79455	-11.767
ACGCCAGGTTCCTCCA-1_5	C3	Peritoneum	RCC19	1.69996	-11.8582
ACGCCAGTCCGTACAA-1_5	C3	Peritoneum	RCC19	2.08708	-10.4558
ACGCCAGTCGCCTGAG-1_5	C3	Peritoneum	RCC19	2.68445	-11.619
ACGCCGAAGACTCGGA-1_5	C7	Peritoneum	RCC19	0.810224	1.21719
ACGCCGAAGTGCGATG-1_5	C8	Peritoneum	RCC19	-4.95501	0.210909
ACGGAGAAGGCATTGG-1_5	C3	Peritoneum	RCC19	2.06574	-11.7417
ACGGAGAAGTGGGCTA-1_5	C3	Peritoneum	RCC19	1.73531	-11.2161
ACGGAGAGTCTTCAAG-1_5	C4	Peritoneum	RCC19	-7.70858	0.416706
ACGGAGAGTGCTTCTC-1_5	C4	Peritoneum	RCC19	-7.96572	-0.110731
ACGGAGATCCAGAGGA-1_5	C3	Peritoneum	RCC19	3.2497	-10.7155
ACGGCCAAGGCCATAG-1_5	C3	Peritoneum	RCC19	-0.258994	-10.5732
ACGGCCACAGCTGGCT-1_5	C8	Peritoneum	RCC19	-5.1099	0.955312
ACGGCCACAGTCGATT-1_5	C4	Peritoneum	RCC19	-3.50033	-3.25089
ACGGCCATCTAACCGA-1_5	C3	Peritoneum	RCC19	2.93506	-10.2932
ACGGCCATCTCGTATT-1_5	C3	Peritoneum	RCC19	1.46629	-11.2932
ACGGGCTTCGTACGGC-1_5	C2	Peritoneum	RCC19	5.89645	5.47802
ACGGGTCAGTCTTGCA-1_5	C3	Peritoneum	RCC19	1.88525	-11.5777
ACGGGTCTCAGGTTCA-1_5	C3	Peritoneum	RCC19	1.93093	-10.4484
ACGTCAACAGCCTTGG-1_5	C6	Peritoneum	RCC19	2.69556	3.76291
ACGTCAAGTAGGGTAC-1_5	C3	Peritoneum	RCC19	1.76381	-10.1653
ACTATCTAGATCCCGC-1_5	C3	Peritoneum	RCC19	1.69391	-11.5277
ACTATCTGTGTATGGG-1_5	C3	Peritoneum	RCC19	1.94599	-11.5952
ACTATCTGTTCGTTGA-1_5	C3	Peritoneum	RCC19	-0.253557	-10.1255
ACTATCTTCTGTCCGT-1_5	C3	Peritoneum	RCC19	1.82973	-10.5894
ACTATCTTCTTTACGT-1_5	C8	Peritoneum	RCC19	-2.27391	0.568262
ACTGAACGTCTCACCT-1_5	C0	Peritoneum	RCC19	5.0172	-1.70119
ACTGAACGTGTAACGG-1_5	C3	Peritoneum	RCC19	0.300881	-11.0782
ACTGAACTCACTTCAT-1_5	C3	Peritoneum	RCC19	0.272458	-10.1515
ACTGAACTCGTGGTCG-1_5	C4	Peritoneum	RCC19	-6.44249	-1.85035
ACTGAGTAGCAGGTCA-1_5	C2	Peritoneum	RCC19	6.04095	6.67928
ACTGAGTAGCTTTGGT-1_5	C2	Peritoneum	RCC19	6.45852	5.52654
ACTGAGTCAAGCGCTC-1_5	C6	Peritoneum	RCC19	3.19405	3.53458
ACTGAGTCAGTAGAGC-1_5	C0	Peritoneum	RCC19	3.43052	-3.67196
ACTGAGTCATGCTGGC-1_5	C3	Peritoneum	RCC19	0.512696	-10.2807
ACTGAGTGTAGCGATG-1_5	C3	Peritoneum	RCC19	2.51937	-9.76913
ACTGAGTTCGACGGAA-1_5	C0	Peritoneum	RCC19	3.92605	0.503138
ACTGAGTTCGGTTAAC-1_5	C10	Peritoneum	RCC19	-2.22732	2.64393
ACTGATGAGCAGATCG-1_5	C3	Peritoneum	RCC19	2.78547	-10.4059
ACTGATGGTGTCCTCT-1_5	C7	Peritoneum	RCC19	1.02233	0.833116
ACTGCTCAGCACAGGT-1_5	C8	Peritoneum	RCC19	-5.00836	1.09322
ACTGCTCAGGGAACGG-1_5	C3	Peritoneum	RCC19	3.07346	-11.0674
ACTGCTCTCTTAACCT-1_5	C0	Peritoneum	RCC19	3.88463	0.155901
ACTGTCCTCGACCAGC-1_5	C4	Peritoneum	RCC19	-4.42335	-3.1572
ACTTACTAGAAACCAT-1_5	C7	Peritoneum	RCC19	-0.177078	1.44993
ACTTGTTGTAGGGACT-1_5	C0	Peritoneum	RCC19	3.76196	-0.315331
ACTTGTTGTCTGCCAG-1_5	C3	Peritoneum	RCC19	1.55358	-10.9951
ACTTGTTTCATCTGTT-1_5	C3	Peritoneum	RCC19	-0.0599854	-10.8074
ACTTGTTTCTCGTTTA-1_5	C4	Peritoneum	RCC19	-4.08851	-2.5807
ACTTTCAAGCCATCGC-1_5	C6	Peritoneum	RCC19	3.10829	3.76588
AGAATAGAGAAGGTGA-1_5	C3	Peritoneum	RCC19	2.08565	-10.4998
AGACGTTAGCGGATCA-1_5	C6	Peritoneum	RCC19	4.34321	1.00896
AGACGTTTCGTTACAG-1_5	C10	Peritoneum	RCC19	-2.4129	2.62426
AGAGCGAGTGCATCTA-1_5	C6	Peritoneum	RCC19	2.95237	3.72467
AGAGCGAGTTCAGACT-1_5	C3	Peritoneum	RCC19	2.82962	-10.4675
AGAGCTTAGCCAGTAG-1_5	C4	Peritoneum	RCC19	-3.70162	-3.61631
AGAGCTTCAAAGCGGT-1_5	C3	Peritoneum	RCC19	2.21273	-10.5957
AGAGCTTTCGATAGAA-1_5	C3	Peritoneum	RCC19	1.30676	-10.0457
AGAGTGGGTTATGCGT-1_5	C2	Peritoneum	RCC19	5.42798	8.36887
AGAGTGGGTTCCACAA-1_5	C8	Peritoneum	RCC19	-4.02133	0.0366159
AGAGTGGTCGCACTCT-1_5	C7	Peritoneum	RCC19	0.933643	1.25731
AGATCTGAGAACTGTA-1_5	C5	Peritoneum	RCC19	-0.191416	-4.10806
AGATCTGGTTCACCTC-1_5	C2	Peritoneum	RCC19	5.78607	8.79233
AGATTGCAGGATCGCA-1_5	C0	Peritoneum	RCC19	3.75346	0.55738
AGATTGCAGTGATCGG-1_5	C4	Peritoneum	RCC19	-4.272	-2.3352
AGATTGCGTACCGGCT-1_5	C0	Peritoneum	RCC19	4.03907	-2.1796
AGATTGCGTCTCGTTC-1_5	C3	Peritoneum	RCC19	3.14789	-10.4378
AGATTGCTCCAAACAC-1_5	C3	Peritoneum	RCC19	-0.553014	-10.3244
AGCATACAGAAGATTC-1_5	C3	Peritoneum	RCC19	2.21368	-11.6745
AGCATACAGACAGGCT-1_5	C3	Peritoneum	RCC19	1.54759	-9.64578
AGCCTAAAGCACCGCT-1_5	C6	Peritoneum	RCC19	4.19897	1.66365
AGCCTAACACTTACGA-1_5	C6	Peritoneum	RCC19	2.80249	2.43051
AGCCTAACAGAGTGTG-1_5	C0	Peritoneum	RCC19	5.07647	-1.60468
AGCGGTCAGTGTTTGC-1_5	C3	Peritoneum	RCC19	2.56043	-9.44463
AGCGGTCAGTTAAGTG-1_5	C3	Peritoneum	RCC19	2.54255	-11.2073
AGCGGTCGTGAACCTT-1_5	C2	Peritoneum	RCC19	5.6077	5.41098
AGCGGTCTCATCGATG-1_5	C3	Peritoneum	RCC19	0.0149292	-11.1027
AGCGTATAGGTGCTTT-1_5	C6	Peritoneum	RCC19	1.95241	3.39373
AGCGTATCACGGCCAT-1_5	C4	Peritoneum	RCC19	-4.24413	-3.28697
AGCGTATTCGTAGATC-1_5	C3	Peritoneum	RCC19	3.14455	-10.9521
AGCTCCTCAATCAGAA-1_5	C6	Peritoneum	RCC19	4.0188	2.4967
AGCTCCTCAGCTTAAC-1_5	C4	Peritoneum	RCC19	-7.36871	0.531369
AGCTCCTGTCCAAGTT-1_5	C3	Peritoneum	RCC19	2.21398	-11.1689
AGCTCCTGTTTACTCT-1_5	C2	Peritoneum	RCC19	7.59852	6.45324
AGCTCCTTCTACTTAC-1_5	C7	Peritoneum	RCC19	0.311222	0.50775
AGCTCTCAGCGGATCA-1_5	C3	Peritoneum	RCC19	3.04051	-10.4806
AGCTCTCGTGAGTATA-1_5	C9	Peritoneum	RCC19	-4.04281	5.80881
AGCTCTCTCCTCTAGC-1_5	C7	Peritoneum	RCC19	-0.440581	1.83134
AGCTTGAGTCTAGTGT-1_5	C3	Peritoneum	RCC19	-0.21136	-10.3828
AGCTTGATCTAACGGT-1_5	C0	Peritoneum	RCC19	3.55207	-3.66065
AGCTTGATCTTATCTG-1_5	C3	Peritoneum	RCC19	0.126682	-10.9555
AGGCCGTAGCTGATAA-1_5	C6	Peritoneum	RCC19	3.39461	2.53298
AGGCCGTCACGCCAGT-1_5	C4	Peritoneum	RCC19	-7.08031	0.596669
AGGCCGTCATGAGCGA-1_5	C7	Peritoneum	RCC19	2.02323	1.35248
AGGGAGTCAGGATTGG-1_5	C0	Peritoneum	RCC19	4.21531	0.119957
AGGGAGTTCCTCCTAG-1_5	C3	Peritoneum	RCC19	2.19599	-11.518
AGGGATGTCAGGCAAG-1_5	C0	Peritoneum	RCC19	5.16444	-0.930564
AGGGATGTCTCTTGAT-1_5	C3	Peritoneum	RCC19	2.49961	-10.1889
AGGGTGAAGTGGGTTG-1_5	C10	Peritoneum	RCC19	-2.33582	3.04413
AGGGTGACACATGGGA-1_5	C3	Peritoneum	RCC19	-0.035603	-10.8828
AGGGTGACATAAGACA-1_5	C0	Peritoneum	RCC19	4.18711	-1.43036
AGGGTGAGTCGAGTTT-1_5	C3	Peritoneum	RCC19	1.75199	-9.90449
AGGGTGATCCTCCTAG-1_5	C0	Peritoneum	RCC19	5.03267	-2.22186
AGGTCATTCAACGAAA-1_5	C3	Peritoneum	RCC19	3.13659	-11.2326
AGGTCCGCAATCAGAA-1_5	C0	Peritoneum	RCC19	4.9284	-3.76338
AGGTCCGCAGTGGGAT-1_5	C0	Peritoneum	RCC19	3.42886	-3.67882
AGGTCCGCATGACGGA-1_5	C0	Peritoneum	RCC19	5.39485	0.0692581
AGTAGTCAGATATACG-1_5	C3	Peritoneum	RCC19	1.65325	-9.8331
AGTAGTCGTCCCGACA-1_5	C3	Peritoneum	RCC19	0.0861994	-10.9816
AGTCTTTGTCACTGGC-1_5	C2	Peritoneum	RCC19	5.99406	8.12967
AGTGAGGGTTAAGGGC-1_5	C3	Peritoneum	RCC19	2.07236	-11.3743
AGTGGGACAAACGCGA-1_5	C6	Peritoneum	RCC19	2.90783	3.52194
AGTGGGAGTCTAGCCG-1_5	C8	Peritoneum	RCC19	-4.75186	0.745342
AGTGTCACAGACAAAT-1_5	C4	Peritoneum	RCC19	-4.8705	-3.0137
AGTGTCAGTTTAGGAA-1_5	C0	Peritoneum	RCC19	4.58938	-2.2727
AGTGTCATCAGTCCCT-1_5	C3	Peritoneum	RCC19	2.26684	-10.7872
AGTGTCATCCGCAAGC-1_5	C7	Peritoneum	RCC19	2.54071	1.26119
AGTTGGTTCGCCCTTA-1_5	C4	Peritoneum	RCC19	-7.42669	0.265454
ATAACGCAGTGCTGCC-1_5	C3	Peritoneum	RCC19	-0.0470087	-9.82864
ATAACGCGTACGACCC-1_5	C0	Peritoneum	RCC19	5.12005	-1.60902
ATAACGCTCACGGTTA-1_5	C2	Peritoneum	RCC19	6.62293	4.18891
ATAAGAGGTCCAGTAT-1_5	C3	Peritoneum	RCC19	3.22952	-10.0707
ATAAGAGGTTAAGACA-1_5	C4	Peritoneum	RCC19	-6.38775	0.68957
ATAAGAGTCGCAGGCT-1_5	C7	Peritoneum	RCC19	-0.392899	1.41012
ATAGACCTCCGCATAA-1_5	C4	Peritoneum	RCC19	-4.98151	-2.83087
ATCACGACAATAACGA-1_5	C9	Peritoneum	RCC19	-4.99652	3.41011
ATCATCTAGGAGTCTG-1_5	C7	Peritoneum	RCC19	2.5798	0.892065
ATCATCTCACCCAGTG-1_5	C2	Peritoneum	RCC19	6.19546	5.14918
ATCATCTGTGAACCTT-1_5	C2	Peritoneum	RCC19	8.09521	5.43331
ATCATCTTCCGCGGTA-1_5	C3	Peritoneum	RCC19	0.0130472	-10.669
ATCATCTTCCTAAGTG-1_5	C3	Peritoneum	RCC19	1.36796	-9.90399
ATCATGGAGAGGACGG-1_5	C4	Peritoneum	RCC19	-6.48684	-0.318243
ATCATGGGTAGCCTCG-1_5	C4	Peritoneum	RCC19	-3.84232	-3.72842
ATCATGGTCAGTTAGC-1_5	C6	Peritoneum	RCC19	2.81972	3.72263
ATCATGGTCCCGACTT-1_5	C3	Peritoneum	RCC19	1.2753	-9.43209
ATCATGGTCCTAAGTG-1_5	C3	Peritoneum	RCC19	1.40752	-10.5632
ATCCACCCACCGGAAA-1_5	C3	Peritoneum	RCC19	1.50275	-10.3509
ATCCACCGTGCAGGTA-1_5	C3	Peritoneum	RCC19	-0.223378	-9.86498
ATCCGAAAGCTATGCT-1_5	C2	Peritoneum	RCC19	6.14697	5.77948
ATCGAGTCACGGCGTT-1_5	C4	Peritoneum	RCC19	-7.1118	0.3826
ATCGAGTGTTGTACAC-1_5	C0	Peritoneum	RCC19	3.30604	-3.28519
ATCGAGTTCCAGAGGA-1_5	C8	Peritoneum	RCC19	-1.77636	0.506231
ATCTACTCAGCTGTGC-1_5	C3	Peritoneum	RCC19	0.0163838	-10.4438
ATCTACTGTGCACCAC-1_5	C3	Peritoneum	RCC19	1.8475	-10.8339
ATCTACTGTGCGATAG-1_5	C4	Peritoneum	RCC19	-6.47188	0.144009
ATCTACTTCTTTAGGG-1_5	C3	Peritoneum	RCC19	0.0162605	-10.0131
ATCTGCCAGACACTAA-1_5	C4	Peritoneum	RCC19	-6.89814	-1.70661
ATCTGCCCAAAGCGGT-1_5	C4	Peritoneum	RCC19	-5.84848	-0.905941
ATCTGCCCAGCCTGTG-1_5	C7	Peritoneum	RCC19	-0.371999	1.6154
ATCTGCCTCGCCTGTT-1_5	C4	Peritoneum	RCC19	-6.12181	-1.02322
ATGAGGGAGGTGCAAC-1_5	C4	Peritoneum	RCC19	-6.12694	-2.31135
ATGAGGGTCACCGTAA-1_5	C4	Peritoneum	RCC19	-7.60764	0.320052
ATGCGATGTCGAACAG-1_5	C3	Peritoneum	RCC19	0.473777	-10.8098
ATGTGTGCAAACTGCT-1_5	C3	Peritoneum	RCC19	1.14815	-11.4571
ATTACTCCAGGCTGAA-1_5	C3	Peritoneum	RCC19	1.74622	-10.1583
ATTACTCTCTTCCTTC-1_5	C3	Peritoneum	RCC19	1.65865	-11.4805
ATTCTACCACTTGGAT-1_5	C9	Peritoneum	RCC19	-4.85288	3.08327
ATTCTACCAGGAATGC-1_5	C3	Peritoneum	RCC19	1.41289	-9.81719
ATTCTACTCGTCACGG-1_5	C0	Peritoneum	RCC19	5.47435	-2.71364
ATTGGACAGGAGCGTT-1_5	C2	Peritoneum	RCC19	6.39377	4.10036
ATTGGACAGGATGCGT-1_5	C3	Peritoneum	RCC19	2.82237	-11.7427
ATTGGACCAAGCCATT-1_5	C3	Peritoneum	RCC19	1.7312	-9.81829
ATTGGACCAATCTGCA-1_5	C2	Peritoneum	RCC19	7.9584	5.28483
ATTGGACCATCCCACT-1_5	C3	Peritoneum	RCC19	2.38889	-11.5274
ATTGGACTCGCTGATA-1_5	C6	Peritoneum	RCC19	2.6437	3.27803
ATTGGTGAGAGGTAGA-1_5	C3	Peritoneum	RCC19	2.49963	-11.5568
ATTTCTGAGAGTAATC-1_5	C3	Peritoneum	RCC19	1.61952	-11.7941
ATTTCTGCACAGGTTT-1_5	C7	Peritoneum	RCC19	2.26481	1.27245
ATTTCTGGTACATGTC-1_5	C6	Peritoneum	RCC19	2.28059	3.68399
ATTTCTGGTATAGGTA-1_5	C3	Peritoneum	RCC19	1.19867	-10.3074
ATTTCTGTCGGCCGAT-1_5	C7	Peritoneum	RCC19	0.524942	0.752833
CAACCAACACCAACCG-1_5	C4	Peritoneum	RCC19	-5.14833	-2.69925
CAACCTCAGAATCTCC-1_5	C3	Peritoneum	RCC19	2.24123	-10.7693
CAACCTCGTCACACGC-1_5	C2	Peritoneum	RCC19	5.36294	8.00432
CAACCTCTCACGACTA-1_5	C2	Peritoneum	RCC19	5.42456	7.99674
CAACTAGAGAAGGTGA-1_5	C3	Peritoneum	RCC19	2.98248	-10.1949
CAACTAGCATGCCTTC-1_5	C3	Peritoneum	RCC19	1.93518	-11.5867
CAACTAGTCAGTTGAC-1_5	C7	Peritoneum	RCC19	1.80325	0.667922
CAAGAAAAGGACATTA-1_5	C2	Peritoneum	RCC19	7.06	4.00904
CAAGAAATCTCCTATA-1_5	C3	Peritoneum	RCC19	1.60954	-9.98798
CAAGAAATCTGGTGTA-1_5	C0	Peritoneum	RCC19	5.89829	-2.69469
CAAGATCCACTAGTAC-1_5	C3	Peritoneum	RCC19	2.96934	-11.1478
CAAGATCGTTCGAATC-1_5	C3	Peritoneum	RCC19	2.88951	-9.38692
CAAGGCCAGGATGGAA-1_5	C3	Peritoneum	RCC19	2.78241	-10.0739
CAAGGCCAGGCCCTTG-1_5	C3	Peritoneum	RCC19	0.014667	-10.9938
CAAGGCCCAATACGCT-1_5	C3	Peritoneum	RCC19	1.96668	-9.42862
CAAGGCCGTAATAGCA-1_5	C2	Peritoneum	RCC19	7.60246	6.74719
CAAGGCCGTTCCACAA-1_5	C0	Peritoneum	RCC19	3.96546	0.573984
CAAGGCCTCTCCAACC-1_5	C8	Peritoneum	RCC19	-3.11096	0.620243
CAAGTTGAGCTGCAAG-1_5	C3	Peritoneum	RCC19	0.102334	-10.7436
CAAGTTGCAGATTGCT-1_5	C3	Peritoneum	RCC19	1.84456	-11.2004
CAAGTTGGTGTCTGAT-1_5	C4	Peritoneum	RCC19	-6.7964	0.328402
CACAAACAGGGTTTCT-1_5	C0	Peritoneum	RCC19	5.15707	-2.41807
CACAAACCAATGTAAG-1_5	C6	Peritoneum	RCC19	4.90044	0.921188
CACAAACCATAGAAAC-1_5	C0	Peritoneum	RCC19	3.76319	0.256424
CACACAAAGCCCAGCT-1_5	C8	Peritoneum	RCC19	-4.85921	-0.176839
CACACAAAGGGAGTAA-1_5	C6	Peritoneum	RCC19	1.82207	3.83074
CACACAATCACCAGGC-1_5	C2	Peritoneum	RCC19	8.13853	5.24617
CACACAATCGCATGAT-1_5	C6	Peritoneum	RCC19	2.65816	3.86632
CACACAATCGTAGATC-1_5	C0	Peritoneum	RCC19	4.74741	-2.20083
CACACAATCTCCCTGA-1_5	C3	Peritoneum	RCC19	0.0229473	-11.051
CACACCTAGAACAACT-1_5	C10	Peritoneum	RCC19	-2.55267	2.57041
CACACCTGTGCTCTTC-1_5	C0	Peritoneum	RCC19	4.48669	-2.92245
CACACTCAGGCTAGCA-1_5	C3	Peritoneum	RCC19	3.09495	-10.5052
CACACTCCACCCATGG-1_5	C7	Peritoneum	RCC19	-0.63797	1.4082
CACACTCCATCATCCC-1_5	C0	Peritoneum	RCC19	4.71737	-3.9162
CACACTCGTATAATGG-1_5	C2	Peritoneum	RCC19	6.76799	7.19243
CACAGGCCAAGAGTCG-1_5	C0	Peritoneum	RCC19	4.62314	-3.73554
CACAGGCGTACCGTAT-1_5	C0	Peritoneum	RCC19	3.9216	0.244646
CACAGGCGTCGCGGTT-1_5	C2	Peritoneum	RCC19	6.95206	7.25338
CACAGGCGTGATGCCC-1_5	C3	Peritoneum	RCC19	3.31922	-10.0358
CACAGGCTCCAAGCCG-1_5	C3	Peritoneum	RCC19	3.33586	-10.4819
CACAGGCTCGTTACAG-1_5	C3	Peritoneum	RCC19	2.51628	-11.5709
CACAGTAAGACCCACC-1_5	C3	Peritoneum	RCC19	1.65819	-10.1147
CACAGTACAGGACGTA-1_5	C4	Peritoneum	RCC19	-7.24386	-1.35153
CACAGTACATTCACTT-1_5	C4	Peritoneum	RCC19	-4.99565	-1.66931
CACAGTAGTTGTTTGG-1_5	C3	Peritoneum	RCC19	2.28812	-10.8082
CACAGTATCGCCCTTA-1_5	C3	Peritoneum	RCC19	0.170987	-10.8235
CACATAGAGTTTCCTT-1_5	C3	Peritoneum	RCC19	1.97658	-11.2834
CACATAGTCCGCGCAA-1_5	C3	Peritoneum	RCC19	1.46872	-11.5036
CACATTTCAAAGCAAT-1_5	C3	Peritoneum	RCC19	-0.127017	-10.6582
CACATTTCACCTCGTT-1_5	C7	Peritoneum	RCC19	0.555094	1.52186
CACATTTGTTCGGCAC-1_5	C3	Peritoneum	RCC19	2.27853	-11.7872
CACATTTTCATAGCAC-1_5	C3	Peritoneum	RCC19	1.84267	-11.5495
CACATTTTCTAACCGA-1_5	C3	Peritoneum	RCC19	1.47679	-11.3022
CACCAGGAGGCTCATT-1_5	C4	Peritoneum	RCC19	-8.53928	-0.131488
CACCAGGTCCCAGGTG-1_5	C4	Peritoneum	RCC19	-7.73523	-0.499659
CACCTTGCAAACAACA-1_5	C3	Peritoneum	RCC19	1.57611	-10.2972
CACTCCAAGTAGTGCG-1_5	C4	Peritoneum	RCC19	-8.39751	0.262503
[truncated: 9,654 more rows]

## Sheet: Figure 4c
Var1	Var2	Freq
C0	Baseline_PD/SD	0.121397
C1	Baseline_PD/SD	0.165502
C2	Baseline_PD/SD	0.0786026
C3	Baseline_PD/SD	0.204367
C4	Baseline_PD/SD	0.125983
C5	Baseline_PD/SD	0.0161572
C6	Baseline_PD/SD	0.0644105
C7	Baseline_PD/SD	0.0613537
C8	Baseline_PD/SD	0.0713974
C9	Baseline_PD/SD	0.0659389
C10	Baseline_PD/SD	0.0248908
C0	Baseline_PR/CR	0.314764
C1	Baseline_PR/CR	0
C2	Baseline_PR/CR	0.0637022
C3	Baseline_PR/CR	0.0297277
C4	Baseline_PR/CR	0.277292
C5	Baseline_PR/CR	0.196353
C6	Baseline_PR/CR	0.0662003
C7	Baseline_PR/CR	0.0134899
C8	Baseline_PR/CR	0.0287285
C9	Baseline_PR/CR	0
C10	Baseline_PR/CR	0.00974269
C0	Post	0.0782828
C1	Post	0.457071
C2	Post	0.0227273
C3	Post	0
C4	Post	0.0353535
C5	Post	0.00757576
C6	Post	0.0429293
C7	Post	0.138889
C8	Post	0.0530303
C9	Post	0.0959596
C10	Post	0.0681818
C0	EOT	0.123785
C1	EOT	0.148093
C2	EOT	0.228871
C3	EOT	0.00373972
C4	EOT	0.0762902
C5	EOT	0.0228123
C6	EOT	0.0646971
C7	EOT	0.119671
C8	EOT	0.0811518
C9	EOT	0.102094
C10	EOT	0.0287958

## Sheet: Figure 4d
ID	R2	Pva
C0	-0.675989	2.82913e-05
C6	-0.339534	0.0111577
C5	-0.187268	0.0728579
C8	-0.0356928	0.452773
C4	-0.0084268	0.71715
C2	0.00566466	0.766608
C3	0.0900923	0.226213
C10	0.0976383	0.206794
C7	0.118631	0.161619
C1	0.120453	0.158224
C9	0.148455	0.114335

[truncated: 76 more sheets: Figure 4e, Figure 4f, Figure 4g, Figure 4h, Figure 4i, Figure 5a,d, Figure 5b, Figure 5c, Figure 5e, Figure 5f, Figure 5g, Figure 5h, Figure 5i, figure 6a, Figure 6c, Figure 6d, Figure 6e, Figure 6f, Figure 6g, Figure 6b …]
